# Supplementary material for: Transcriptomic and Proteomic Analysis of Shaan2A Cytoplasmic Male Sterility and Its Maintainer Line in Brassica napus
Source: Front Plant Sci. 2019 Mar 4;10:252. doi: 10.3389/fpls.2019.00252 (PMC6409359; doi:10.3389/fpls.2019.00252)
Supplement: TABLE S3 — Detailed information on metabolic pathways from MapMan analysis. [file Table_3.XLSX]

## Sheet: YB
bin	name	elements	p-value
1.1	PS.lightreaction	51	0.0
1.3	PS.calvin cycle	31	6.661338147750939E-16
1.2	PS.photorespiration	26	1.509903313490213E-13
6	gluconeogenesis / glyoxylate cycle	5	6.430419959424505E-4
13.2.5.2	amino acid metabolism.degradation.serine-glycine-cysteine group.glycine	7	0.0013267294537704366
13.1.1.3	amino acid metabolism.synthesis.central amino acid metabolism.alanine	5	0.0028812123323354033
10.8	cell wall.pectin*esterases	8	0.004497166119610707
16.8	secondary metabolism.flavonoids	36	0.006130358345832588
13.1.5.2	amino acid metabolism.synthesis.serine-glycine-cysteine group.glycine	4	0.006149266409118503
12.2	N-metabolism.ammonia metabolism	3	0.009336094306734433
11.9.4	lipid metabolism.lipid degradation.beta-oxidation	4	0.009697094804168138
10.2	cell wall.cellulose synthesis	7	0.017281866451679173
21.2	redox.ascorbate and glutathione	7	0.017523078546116233
8.3	TCA / org transformation.carbonic anhydrases	6	0.02164298172515
16.1	secondary metabolism.isoprenoids	12	0.028175578308084148
11.8	lipid metabolism.'exotics'(steroids, squalene etc)	17	0.030429725109452743
13.1.2.2	amino acid metabolism.synthesis.glutamate family.proline	2	0.04525097702406344
25	C1-metabolism	5	0.048339864645519315
3.6	minor CHO metabolism.callose	3	0.056336510094962815
2.1.2	major CHO metabolism.synthesis.starch	2	0.058547768745209346
13.2.4.5	amino acid metabolism.degradation.branched chain group.isoleucine	2	0.07102982922886691
19	tetrapyrrole synthesis	4	0.08126689460335745
11.2	lipid metabolism.FA desaturation	8	0.09550914167864977
13.1.1.2	amino acid metabolism.synthesis.central amino acid metabolism.aspartate	1	0.09753274207956308
8.2	TCA / org transformation.other organic acid transformations	4	0.10363350938519034
13.2.4.1	amino acid metabolism.degradation.branched chain group.shared	1	0.11197704226072425
10.7	cell wall.modification	5	0.11849830577864728
2.2.2	major CHO metabolism.degradation.starch	7	0.11896237506741669
10.1	cell wall.precursor synthesis	19	0.12242548343667914
10.5.1	cell wall.cell wall proteins.AGPs	2	0.12529217127912956
13.1.5.3	amino acid metabolism.synthesis.serine-glycine-cysteine group.cysteine	2	0.1266134895298079
23.5	nucleotide metabolism.deoxynucleotide metabolism	1	0.13938486130480032
23.1.1	nucleotide metabolism.synthesis.pyrimidine	3	0.14793410173999
9	mitochondrial electron transport / ATP synthesis	9	0.15075234497392165
11.10	lipid metabolism.glycolipid synthesis	7	0.16543427137283961
13.1.3.5	amino acid metabolism.synthesis.aspartate family.lysine	1	0.16994948643861707
7.1	OPP.oxidative PP	1	0.17356415447272933
23.2	nucleotide metabolism.degradation	5	0.19787962362549094
13.2.6.3	amino acid metabolism.degradation.aromatic aa.tryptophan	6	0.23699018269508798
11.9.3	lipid metabolism.lipid degradation.lysophospholipases	9	0.2513225367907539
4	glycolysis	10	0.2607973283064178
12.3	N-metabolism.N-degradation	1	0.2780907212127092
13.1.6.3	amino acid metabolism.synthesis.aromatic aa.phenylalanine	1	0.2835863553362654
8.1	TCA / org transformation.TCA	1	0.29278663974909047
13.1.3.4	amino acid metabolism.synthesis.aspartate family.methionine	2	0.3023007381458427
3.4	minor CHO metabolism.myo-inositol	6	0.31885327652586337
10.5.2	cell wall.cell wall proteins.proline rich proteins	2	0.33968841290531504
13.1.3.1	amino acid metabolism.synthesis.aspartate family.asparagine	2	0.377784917193976
11.1	lipid metabolism.FA synthesis and FA elongation	15	0.40099234904680126
2.2.1	major CHO metabolism.degradation.sucrose	11	0.41105366225725837
11.3	lipid metabolism.Phospholipid synthesis	11	0.42442583952698
13.1.7	amino acid metabolism.synthesis.histidine	1	0.42645017337926294
13.1.4.1	amino acid metabolism.synthesis.branched chain group.common	2	0.43491939567290494
23.4	nucleotide metabolism.phosphotransfer and pyrophosphatases	3	0.45059811013755624
10.5.3	cell wall.cell wall proteins.LRR	3	0.4625344605798207
10.6.1	cell wall.degradation.cellulases and beta -1,4-glucanases	3	0.47266186116200193
11.9.2	lipid metabolism.lipid degradation.lipases	13	0.49723100573990797
16.2	secondary metabolism.phenylpropanoids	23	0.5068536456873058
3.5	minor CHO metabolism.others	7	0.5276125831795271
3.2.2	minor CHO metabolism.trehalose.TPP	1	0.5962577019900586
12.1	N-metabolism.nitrate metabolism	1	0.6045514062938542
16.10	secondary metabolism.simple phenols	1	0.6433503450597438
5	fermentation	4	0.6446614653301901
13.2.3.2	amino acid metabolism.degradation.aspartate family.threonine	1	0.6860669823323833
16.4	secondary metabolism.N misc	12	0.6879720107933734
2.1.1	major CHO metabolism.synthesis.sucrose	4	0.7050630471761042
11.4	lipid metabolism.TAG synthesis	1	0.7190829166726691
23.3	nucleotide metabolism.salvage	3	0.7328853386672658
16.7	secondary metabolism.wax	7	0.7589895410877741
13.2.2.2	amino acid metabolism.degradation.glutamate family.proline	2	0.7799535472874015
3.2.3	minor CHO metabolism.trehalose.potential TPS/TPP	2	0.81772339274396
13.1.6.2	amino acid metabolism.synthesis.aromatic aa.phenylalanine and tyrosine	3	0.8279344932678441
13.2.1.2	amino acid metabolism.degradation.central amino acid metabolism.aspartate	2	0.8550390040123463
3.1	minor CHO metabolism.raffinose family	3	0.8581004249090123
10.6.3	cell wall.degradation.pectate lyases and polygalacturonases	22	0.8816999897821786
10.6.2	cell wall.degradation.mannan-xylose-arabinose-fucose	16	0.8854825768021994
16.5	secondary metabolism.sulfur-containing	10	0.9508432059091284
10.5.5	cell wall.cell wall proteins.RGP	2	0.955171971031291
10.3	cell wall.hemicellulose synthesis	4	0.9635321975994109
1	PS	108	0.0
29.5.11	protein.degradation.ubiquitin	261	4.5304889025662295E-18
29.5.11.4.3	protein.degradation.ubiquitin.E3.SCF	125	5.131349772293026E-18
29.5	protein.degradation	332	4.996117439683653E-17
29.5.11.4	protein.degradation.ubiquitin.E3	206	2.0128248737413762E-14
29.5.11.4.3.2	protein.degradation.ubiquitin.E3.SCF.FBOX	104	1.2049561048659166E-13
29	protein	549	4.2213877373616415E-12
26.21	misc.protease inhibitor/seed storage/lipid transfer protein (LTP) family protein	41	5.3493647195965594E-12
1.1.1	PS.lightreaction.photosystem II	23	1.0249490145497475E-10
26.4.1	misc.beta 1,3 glucan hydrolases.glucan endo-1,3-beta-glucosidase	23	1.4698401076715113E-10
26.4	misc.beta 1,3 glucan hydrolases	26	1.5790742316257286E-10
35.1.12	not assigned.no ontology.pumilio/Puf RNA-binding domain-containing protein	27	4.74928894861786E-9
1.1.1.1	PS.lightreaction.photosystem II.LHC-II	15	5.0623064851151867E-8
13	amino acid metabolism	44	9.746483464745381E-8
16.8.2	secondary metabolism.flavonoids.chalcones	11	1.448993399069833E-7
1.2.2	PS.photorespiration.glycolate oxydase	11	4.3125915927255676E-7
26	misc	346	1.6852959469241143E-6
1.3.2	PS.calvin cycle.rubisco small subunit	9	2.2681257820789114E-6
1.1.2	PS.lightreaction.photosystem I	11	1.4174009791645403E-5
13.1	amino acid metabolism.synthesis	22	1.9494507135009442E-5
29.5.11.4.3.1	protein.degradation.ubiquitin.E3.SCF.SKP	17	2.533866472542842E-5
27.3.22	RNA.regulation of transcription.HB,Homeobox transcription factor family	13	3.557425807265702E-5
11	lipid metabolism	97	7.193753298517791E-5
17.3.1	hormone metabolism.brassinosteroid.synthesis-degradation	7	1.439958855526946E-4
35	not assigned	1361	1.5732584723959086E-4
21	redox	28	1.7807248765033812E-4
30.11	signalling.light	17	2.4081800417397048E-4
27.3.67	RNA.regulation of transcription.putative transcription regulator	51	3.0851741785817397E-4
1.3.6	PS.calvin cycle.aldolase	7	3.1647955584479526E-4
27.3.24	RNA.regulation of transcription.MADS box transcription factor family	32	3.672366678776725E-4
1.1.1.2	PS.lightreaction.photosystem II.PSII polypeptide subunits	8	4.930079042286817E-4
1.1.5	PS.lightreaction.other electron carrier (ox/red)	6	5.48451967129715E-4
13.1.1	amino acid metabolism.synthesis.central amino acid metabolism	6	6.797467422754444E-4
1.1.6	PS.lightreaction.NADH DH	6	7.915449627546867E-4
35.1.5	not assigned.no ontology.pentatricopeptide (PPR) repeat-containing protein	37	8.950171955839359E-4
17.7.1.2	hormone metabolism.jasmonate.synthesis-degradation.lipoxygenase	4	0.0010191295651591492
20	stress	167	0.0011341539329752237
20.1.7.6	stress.biotic.PR-proteins.proteinase inhibitors	8	0.001183678482939321
20.1.7.6.1	stress.biotic.PR-proteins.proteinase inhibitors.trypsin inhibitor	8	0.001183678482939321
13.2.5	amino acid metabolism.degradation.serine-glycine-cysteine group	7	0.0013267294537704366
27.1	RNA.processing	59	0.0013749458745323615
35.2	not assigned.unknown	1041	0.0015209979994497084
1.1.2.1	PS.lightreaction.photosystem I.LHC-I	6	0.0016306700598662793
1.3.13	PS.calvin cycle.rubisco interacting	5	0.0016772247378278315
13.1.5	amino acid metabolism.synthesis.serine-glycine-cysteine group	6	0.0018094755775555083
11.6	lipid metabolism.lipid transfer proteins etc	5	0.002222752271438644
27.3.37	RNA.regulation of transcription.AS2,Lateral Organ Boundaries Gene Family	10	0.002321706554221148
13.2	amino acid metabolism.degradation	19	0.002337893426300086
17	hormone metabolism	120	0.0023845048243560374
17.5	hormone metabolism.ethylene	16	0.002486549125726656
1.1.2.2	PS.lightreaction.photosystem I.PSI polypeptide subunits	5	0.002846282008157841
1.2.6	PS.photorespiration.hydroxypyruvate reductase	4	0.0028540804516832274
20.1	stress.biotic	77	0.0031030650006695915
26.3.5	misc.gluco-, galacto- and mannosidases.glycosyl hydrolase family 5	7	0.003367455899174667
30.2.17	signalling.receptor kinases.DUF 26	4	0.0034579472107625353
26.19	misc.plastocyanin-like	11	0.003929814576188976
1.2.4	PS.photorespiration.glycine cleavage	4	0.004181218788182228
1.2.4.4	PS.photorespiration.glycine cleavage.H protein	4	0.004181218788182228
17.3	hormone metabolism.brassinosteroid	9	0.00440453301102961
10.8.1	cell wall.pectin*esterases.PME	8	0.004497166119610707
27.3.20	RNA.regulation of transcription.G2-like transcription factor family, GARP	6	0.004814737897541388
30	signalling	219	0.0059195994750704806
17.3.1.2	hormone metabolism.brassinosteroid.synthesis-degradation.sterols	3	0.005937642550491784
17.3.1.2.99	hormone metabolism.brassinosteroid.synthesis-degradation.sterols.other	3	0.005937642550491784
26.11.1	misc.alcohol dehydrogenases.cinnamyl alcohol dehydrogenase	3	0.006012957028737942
1.2.3	PS.photorespiration.aminotransferases peroxisomal	4	0.006149266409118503
10	cell wall	93	0.006188102034000442
27.3.62	RNA.regulation of transcription.Nucleosome/chromatin assembly factor group	6	0.006512586713482538
34.10	transport.nucleotides	8	0.007797443506686763
6.3	gluconeogenesis / glyoxylate cycle.Malate DH	3	0.007978636616652324
17.3.1.1	hormone metabolism.brassinosteroid.synthesis-degradation.BRs	4	0.008195745053361847
1.1.5.2	PS.lightreaction.other electron carrier (ox/red).ferredoxin	3	0.009175024673709009
29.5.11.20	protein.degradation.ubiquitin.proteasom	8	0.010382025800745471
11.1.15	lipid metabolism.FA synthesis and FA elongation.ACP desaturase	3	0.010803171581068138
27.3.80	RNA.regulation of transcription.zf-HD	4	0.011641304095957317
29.5.11.4.3.3	protein.degradation.ubiquitin.E3.SCF.cullin	3	0.011755691161390977
30.6	signalling.MAP kinases	10	0.012295949441298823
26.18	misc.invertase/pectin methylesterase inhibitor family protein	4	0.013732250507140664
16.1.3	secondary metabolism.isoprenoids.tocopherol biosynthesis	3	0.0145116344524292
1.1.40	PS.lightreaction.cyclic electron flow-chlororespiration	3	0.01466934444811585
13.2.4	amino acid metabolism.degradation.branched chain group	3	0.016756243576692365
27.3.1	RNA.regulation of transcription.ABI3/VP1-related B3-domain-containing transcription factor family	3	0.018078217506648953
8	TCA / org transformation	11	0.01818901312221133
29.3.1	protein.targeting.nucleus	9	0.019268309112430493
17.3.1.1.3	hormone metabolism.brassinosteroid.synthesis-degradation.BRs.CPD	3	0.019913260086753093
23	nucleotide metabolism	17	0.020370745637105614
29.5.11.1	protein.degradation.ubiquitin.ubiquitin	8	0.0219552120668915
1.1.5.1	PS.lightreaction.other electron carrier (ox/red).plastocyanin	3	0.02259352059370734
29.5.11.4.5	protein.degradation.ubiquitin.E3.BTB/POZ Cullin3	4	0.022837787667648404
29.5.11.4.5.2	protein.degradation.ubiquitin.E3.BTB/POZ Cullin3.BTB/POZ	4	0.022837787667648404
20.1.7	stress.biotic.PR-proteins	46	0.02397577644224258
29.3.5	protein.targeting.peroxisomes	2	0.024506779245869525
13.1.1.3.11	amino acid metabolism.synthesis.central amino acid metabolism.alanine.alanine-glyoxylate aminotransferase	3	0.024716078955419718
22.1	polyamine metabolism.synthesis	5	0.025789524479871817
2.2.1.1	major CHO metabolism.degradation.sucrose.fructokinase	3	0.027618536435494695
12.2.1	N-metabolism.ammonia metabolism.glutamate synthase	2	0.02917809879504185
12.2.1.1	N-metabolism.ammonia metabolism.glutamate synthase.ferredoxin dependent	2	0.02917809879504185
20.2	stress.abiotic	89	0.031100353932802305
34.11	transport.NDP-sugars at the ER	8	0.031359507613939616
27.3.11	RNA.regulation of transcription.C2H2 zinc finger family	42	0.03163262015948883
25.8	C1-metabolism.tetrahydrofolate synthase	2	0.03303939072463913
21.6	redox.dismutases and catalases	4	0.03428460515071641
27.1.2	RNA.processing.RNA helicase	5	0.034442854895142226
20.1.2	stress.biotic.receptors	2	0.037125142208103146
26.24	misc.GCN5-related N-acetyltransferase	3	0.03732723143149963
31.3.1	cell.cycle.peptidylprolyl isomerase	4	0.03964111740077003
27.3.2	RNA.regulation of transcription.Alfin-like	2	0.03975566868417571
35.1.21	not assigned.no ontology.epsin N-terminal homology (ENTH) domain-containing protein	6	0.04082913661236053
29.6	protein.folding	7	0.04146775657052726
21.2.1	redox.ascorbate and glutathione.ascorbate	2	0.04185916494191866
33.99	development.unspecified	124	0.042235260460057884
9.2.1.4	mitochondrial electron transport / ATP synthesis.NADH-DH.type II.internal matrix	4	0.04249448973199188
29.3.4	protein.targeting.secretory pathway	26	0.043127340585693785
1.3.4	PS.calvin cycle.GAP	2	0.04323564082923026
29.2.2	protein.synthesis.ribosome biogenesis	10	0.04387759275843635
20.2.4	stress.abiotic.touch/wounding	2	0.044174384287754
10.2.1	cell wall.cellulose synthesis.cellulose synthase	4	0.04517719128427511
13.1.2	amino acid metabolism.synthesis.glutamate family	2	0.04525097702406344
13.1.2.2.1	amino acid metabolism.synthesis.glutamate family.proline.delta 1-pyrroline-5-carboxylate synthetase	2	0.04525097702406344
18	Co-factor and vitamine metabolism	4	0.04911218998022293
29.2.2.3	protein.synthesis.ribosome biogenesis.Pre-rRNA processing and modifications	9	0.049563932862661454
17.8.1.1	hormone metabolism.salicylic acid.synthesis-degradation.synthesis	3	0.049774057293940244
13.1.1.3.1	amino acid metabolism.synthesis.central amino acid metabolism.alanine.alanine aminotransferase	2	0.049977787226244574
13.1.5.2.2	amino acid metabolism.synthesis.serine-glycine-cysteine group.glycine.glycine transaminase	2	0.049977787226244574
16.2.1.10	secondary metabolism.phenylpropanoids.lignin biosynthesis.CAD	2	0.052663645953189064
30.2.8	signalling.receptor kinases.leucine rich repeat VIII	5	0.054393591795399265
11.1.10	lipid metabolism.FA synthesis and FA elongation.beta ketoacyl CoA synthase	6	0.054887474572776145
17.8.1.1.7	hormone metabolism.salicylic acid.synthesis-degradation.synthesis.methyl-SA methylesterase	2	0.05561258777020184
13.1.5.2.3	amino acid metabolism.synthesis.serine-glycine-cysteine group.glycine.serine glyoxylate aminotransferase	2	0.05568444432417463
2.2.2.1.2	major CHO metabolism.degradation.starch.starch cleavage.beta amylase	4	0.05600953340681869
27.3.34	RNA.regulation of transcription.Orphan family	4	0.05652244220363145
30.3	signalling.calcium	44	0.05699110427433429
17.5.1	hormone metabolism.ethylene.synthesis-degradation	10	0.05859664318955593
34.16	transport.ABC transporters and multidrug resistance systems	35	0.06110904608275299
27.3.7	RNA.regulation of transcription.C2C2(Zn) CO-like, Constans-like zinc finger family	2	0.06267361518549563
20.2.1	stress.abiotic.heat	43	0.06326642467270505
34.14	transport.unspecified cations	9	0.06726302468845269
17.5.3	hormone metabolism.ethylene.induced-regulated-responsive-activated	3	0.06781158926050113
13.1.3	amino acid metabolism.synthesis.aspartate family	5	0.06805514757055953
18.2	Co-factor and vitamine metabolism.thiamine	2	0.06821922496922639
27	RNA	560	0.07016106292543105
1.3.12	PS.calvin cycle.PRK	2	0.07046023807844737
3.4.3	minor CHO metabolism.myo-inositol.InsP Synthases	2	0.07054762281876825
16.8.3.1	secondary metabolism.flavonoids.dihydroflavonols.dihydroflavonol 4-reductase	5	0.0722666553320443
35.1.25	not assigned.no ontology.paired amphipathic helix repeat-containing protein	2	0.07512348208551209
12	N-metabolism	5	0.07833197837351791
34.4	transport.nitrate	6	0.07920675551379563
10.1.5	cell wall.precursor synthesis.UXS	3	0.07943747465145878
27.1.3.1	RNA.processing.3' end processing.PAP	3	0.07947681280541052
11.9.4.3	lipid metabolism.lipid degradation.beta-oxidation.enoyl CoA hydratase	2	0.08115659235815742
20.1.1	stress.biotic.respiratory burst	7	0.08281701427241799
26.28	misc.GDSL-motif lipase	17	0.08287790969817822
29.2.99	protein.synthesis.misc	2	0.08308629343748372
29.2.1.2.2.23	protein.synthesis.ribosomal protein.eukaryotic.60S subunit.L23	1	0.08333528888145225
11.1.3	lipid metabolism.FA synthesis and FA elongation.ketoacyl ACP synthase	1	0.08361890334709154
19.4	tetrapyrrole synthesis.ALA dehydratase	1	0.08418847708730581
27.3.40	RNA.regulation of transcription.Aux/IAA family	1	0.08577100903268908
30.2.16	signalling.receptor kinases.Catharanthus roseus-like RLK1	4	0.0860985971779808
6.2	gluconeogenesis / glyoxylate cycle.malate synthase	1	0.0869369730044236
23.4.1	nucleotide metabolism.phosphotransfer and pyrophosphatases.adenylate kinase	1	0.08870987478511272
17.5.2	hormone metabolism.ethylene.signal transduction	3	0.08929938727597397
16.1.1	secondary metabolism.isoprenoids.non-mevalonate pathway	1	0.09096684948258016
16.1.1.7	secondary metabolism.isoprenoids.non-mevalonate pathway.HDR	1	0.09096684948258016
30.2.22	signalling.receptor kinases.proline extensin like	1	0.09249698892571279
22.1.6	polyamine metabolism.synthesis.spermidine synthase	3	0.09334912410412088
27.3.85	RNA.regulation of transcription.sigma like plant	1	0.09389172209342833
29.5.11.3	protein.degradation.ubiquitin.E2	2	0.09658056547889005
13.1.1.2.1	amino acid metabolism.synthesis.central amino acid metabolism.aspartate.aspartate aminotransferase	1	0.09753274207956308
17.7.1.4	hormone metabolism.jasmonate.synthesis-degradation.allene oxidase cyclase	1	0.09850090245710597
16.8.3.3	secondary metabolism.flavonoids.dihydroflavonols.flavonoid 3''-monooxygenase	1	0.09964010558815484
27.3.6	RNA.regulation of transcription.bHLH,Basic Helix-Loop-Helix family	34	0.10099803806541337
30.2.8.2	signalling.receptor kinases.leucine rich repeat VIII.VIII-2	4	0.10120957099015016
13.1.3.4.2	amino acid metabolism.synthesis.aspartate family.methionine.cystathionine beta-lyase	1	0.10178363261665146
33.4	development.organ development	1	0.10345735149739177
33.4.3	development.organ development.shoot development.shoot development	1	0.10345735149739177
35.1.27	not assigned.no ontology.tetratricopeptide repeat (TPR)	1	0.10362591970663337
33	development	138	0.10625644528814251
11.9.4.13	lipid metabolism.lipid degradation.beta-oxidation.acyl CoA reductase	1	0.10721653029860345
27.3.60	RNA.regulation of transcription.NIN-like bZIP-related family	1	0.10773742511957352
11.1.13	lipid metabolism.FA synthesis and FA elongation.acyl-CoA binding protein	3	0.10859406448681352
27.3.52	RNA.regulation of transcription.Global transcription factor group	3	0.10920196693962217
30.2.2	signalling.receptor kinases.leucine rich repeat II	4	0.11176396888623796
29.4.1.56	protein.postranslational modification.kinase.receptor like cytoplasmatic kinase VI	1	0.11323807547236675
34.8	transport.metabolite transporters at the envelope membrane	10	0.11348614710848848
27.3.89	RNA.regulation of transcription.ovate family OFP	2	0.11381468683577167
33.3	development.squamosa promoter binding like (SPL)	1	0.11524227370794327
29.4.1.59	protein.postranslational modification.kinase.receptor like cytoplasmatic kinase IX	4	0.11539241802162681
16.8.5	secondary metabolism.flavonoids.isoflavones	1	0.11746037674063148
16.8.5.1	secondary metabolism.flavonoids.isoflavones.isoflavone reductase	1	0.11746037674063148
11.9.3.1	lipid metabolism.lipid degradation.lysophospholipases.phospholipase D	2	0.11957894914097038
29.1.12	protein.aa activation.aspartate-tRNA ligase	2	0.12024819836076929
21.2.2	redox.ascorbate and glutathione.glutathione	1	0.12257356919193141
27.3.41	RNA.regulation of transcription.B3 transcription factor family	11	0.12436491300145613
8.2.11	TCA / org transformation.other organic acid transformatons.atp-citrate lyase	3	0.12444559857152715
10.5.1.1	cell wall.cell wall proteins.AGPs.AGP	2	0.12529217127912956
11.2.2	lipid metabolism.FA desaturation.a hydroxylase	2	0.12543074924119568
35.1	not assigned.no ontology	320	0.12565863780930242
34.19.1	transport.Major Intrinsic Proteins.PIP	1	0.12568469032251306
22.1.7	polyamine metabolism.synthesis.spermine synthase	1	0.1266694312223
22	polyamine metabolism	7	0.1271040799084755
2.2.2.1	major CHO metabolism.degradation.starch.starch cleavage	6	0.12800578755619085
27.3.26	RNA.regulation of transcription.MYB-related transcription factor family	13	0.12926968783838821
27.3.38	RNA.regulation of transcription.AT-rich interaction domain containing transcription factor family	1	0.12945867039163517
29.3.4.99	protein.targeting.secretory pathway.unspecified	16	0.12970312006114848
21.3	redox.heme	1	0.13016337852005955
28.1	DNA.synthesis/chromatin structure	30	0.13023263119468487
21.1	redox.thioredoxin	10	0.13107632681244086
4.1.10	glycolysis.cytosolic branch.aldolase	1	0.13209116679393618
30.4.4	signalling.phosphinositides.phosphoinositide phospholipase C	3	0.13305048281203025
29.1.11	protein.aa activation.serine-tRNA ligase	2	0.13309284100988544
17.6.1.11	hormone metabolism.gibberelin.synthesis-degradation.GA20 oxidase	1	0.13497234397605062
10.1.3	cell wall.precursor synthesis.AXS	2	0.13543131967788047
27.2	RNA.transcription	24	0.13767651586651466
1.3.7	PS.calvin cycle.FBPase	1	0.13790184826227025
1.2.5	PS.photorespiration.serine hydroxymethyltransferase	1	0.13853592914610857
25.1	C1-metabolism.glycine hydroxymethyltransferase	1	0.13853592914610857
35.1.999	not assigned.no ontology.formerly annotated based on articles which have been retracted	3	0.13895652385761062
23.5.4	nucleotide metabolism.deoxynucleotide metabolism.ribonucleoside-diphosphate reductase	1	0.13938486130480032
23.1	nucleotide metabolism.synthesis	5	0.1407279876398837
11.9	lipid metabolism.lipid degradation	27	0.14115393332348503
1.1.3	PS.lightreaction.cytochrome b6/f	1	0.14163236114690791
26.17	misc.dynamin	4	0.14420595573716982
17.7.1.10	hormone metabolism.jasmonate.synthesis-degradation.jasmonate-O-methyltransferase	1	0.145000850109394
17.1	hormone metabolism.abscisic acid	14	0.14512335892802164
30.2.20	signalling.receptor kinases.wheat LRK10 like	2	0.14572534624983932
23.1.1.10	nucleotide metabolism.synthesis.pyrimidine.CTP synthetase	3	0.14793410173999
11.9.3.5	lipid metabolism.lipid degradation.lysophospholipases.phosphoinositide phospholipase C	1	0.14809579811588058
30.2	signalling.receptor kinases	88	0.15304481694616667
16.8.1.21	secondary metabolism.flavonoids.anthocyanins.anthocyanin 5-aromatic acyltransferase	1	0.15328956384007064
35.1.26	not assigned.no ontology.DC1 domain containing protein	1	0.15443675874510787
1.1.4	PS.lightreaction.ATP synthase	1	0.15535920182463725
1.1.4.4	PS.lightreaction.ATP synthase.gamma chain	1	0.15535920182463725
29.2	protein.synthesis	28	0.15569723105112704
27.3.59	RNA.regulation of transcription.Methyl binding domain proteins	5	0.1561504250767065
12.2.2	N-metabolism.ammonia metabolism.glutamine synthetase	1	0.1564019432262984
11.9.3.3	lipid metabolism.lipid degradation.lysophospholipases.glycerophosphodiester phosphodiesterase	5	0.15739994868375162
19.14	tetrapyrrole synthesis.protochlorophyllide reductase	1	0.15815162923671022
31.1	cell.organisation	53	0.15837739275190255
29.3	protein.targeting	41	0.15901501103212068
3.1.2	minor CHO metabolism.raffinose family.raffinose synthases	1	0.15909083596372509
3.1.2.2	minor CHO metabolism.raffinose family.raffinose synthases.putative	1	0.15909083596372509
30.2.12	signalling.receptor kinases.leucine rich repeat XII	1	0.15932629578876112
2.1	major CHO metabolism.synthesis	6	0.1610009000772424
30.2.25	signalling.receptor kinases.wall associated kinase	4	0.1650321936703365
29.2.2.3.1	protein.synthesis.ribosome biogenesis.Pre-rRNA processing and modifications.snoRNPs	4	0.16551675753804496
11.8.1	lipid metabolism.'exotics' (steroids, squalene etc).sphingolipids	9	0.16840695026837915
13.1.3.5.1	amino acid metabolism.synthesis.aspartate family.lysine.dihydrodipicolinate synthase	1	0.16994948643861707
7	OPP	1	0.17356415447272933
7.1.2	OPP.oxidative PP.6-phosphogluconolactonase	1	0.17356415447272933
17.3.2.99	hormone metabolism.brassinosteroid.signal transduction.other	1	0.17621732017378844
11.3.1	lipid metabolism.Phospholipid synthesis.1-acylglycerol-3-phosphate O-acyltransferase	1	0.17954393863421103
16.1.2	secondary metabolism.isoprenoids.mevalonate pathway	6	0.18498151253222916
6.5	gluconeogenesis / glyoxylate cycle.pyruvate dikinase	1	0.18620443559129973
20.1.3.1	stress.biotic.signalling.MLO-like	1	0.1919606014531401
30.2.1	signalling.receptor kinases.leucine rich repeat I	4	0.1949389049646138
27.3.50	RNA.regulation of transcription.General Transcription	3	0.19510767884468183
17.1.3	hormone metabolism.abscisic acid.induced-regulated-responsive-activated	6	0.19524679899823472
27.1.1	RNA.processing.splicing	11	0.1978267407396161
29.3.4.2	protein.targeting.secretory pathway.golgi	2	0.19819190119709695
1.2.7	PS.photorespiration.glycerate kinase	1	0.1999305581688522
26.13	misc.acid and other phosphatases	26	0.20202574580028454
27.3.27	RNA.regulation of transcription.NAC domain transcription factor family	1	0.20203053883121336
29.3.4.4	protein.targeting.secretory pathway.plasma membrane	2	0.20223977395247705
33.2	development.late embryogenesis abundant	3	0.2023234091950384
24.2	Biodegradation of Xenobiotics.lactoylglutathione lyase	2	0.20513906492240963
1.3.9	PS.calvin cycle.seduheptulose bisphosphatase	1	0.20727913759048455
34.99	transport.misc	29	0.20778998270516746
31.1.1.1	cell.organisation.cytoskeleton.actin	3	0.20956495714709286
17.3.1.1.4	hormone metabolism.brassinosteroid.synthesis-degradation.BRs.BR6OX	1	0.20957918882135984
17.3.1.1.99	hormone metabolism.brassinosteroid.synthesis-degradation.BRs.other	1	0.20957918882135984
29.2.2.2.2	protein.synthesis.ribosome biogenesis.Assembly factors.GTPases	2	0.21308682311512336
29.2.2.3.99	protein.synthesis.ribosome biogenesis.Pre-rRNA processing and modifications.misc	2	0.21308682311512336
18.13	Co-factor and vitamine metabolism.isochorismatase	1	0.21452804103296086
17.1.2	hormone metabolism.abscisic acid.signal transduction	2	0.21453656213913952
9.2	mitochondrial electron transport / ATP synthesis.NADH-DH	6	0.21503006671645064
9.2.1	mitochondrial electron transport / ATP synthesis.NADH-DH.type II	6	0.21503006671645064
10.1.30	cell wall.precursor synthesis.sugar kinases	2	0.2151600509519398
10.1.30.1	cell wall.precursor synthesis.sugar kinases.galacturonic acid kinase	2	0.2151600509519398
34.22	transport.cyclic nucleotide or calcium regulated channels	3	0.21528791000557754
15.1	metal handling.acquisition	1	0.2155572967300876
26.6	misc.O-methyl transferases	5	0.2165070237370541
27.3.25	RNA.regulation of transcription.MYB domain transcription factor family	39	0.22022121970146435
35.1.19	not assigned.no ontology.C2 domain-containing protein	8	0.22136091754052512
21.4	redox.glutaredoxins	6	0.22405171300371185
13.1.5.3.1	amino acid metabolism.synthesis.serine-glycine-cysteine group.cysteine.OASTL	1	0.2242224614750774
25.5	C1-metabolism.Methylenetetrahydrofolate dehydrogenase & Methenyltetrahydrofolate cyclohydrolase	1	0.22650343109414905
23.4.10	nucleotide metabolism.phosphotransfer and pyrophosphatases.nucleoside diphosphate kinase	1	0.22987872005238374
27.3.8	RNA.regulation of transcription.C2C2(Zn) DOF zinc finger family	6	0.23391434141993184
13.2.6	amino acid metabolism.degradation.aromatic aa	6	0.23699018269508798
27.3.63	RNA.regulation of transcription.PHD finger transcription factor	6	0.24427800971394395
27.3.51	RNA.regulation of transcription.General Transcription, TBP-binding protein	1	0.2443807762547756
34.1.2	transport.p- and v-ATPases.H+-exporting ATPase	4	0.24875630464511997
19.20	tetrapyrrole synthesis.ferrochelatase	1	0.2489192804618563
27.1.3	RNA.processing.3' end processing	4	0.2541799219406399
29.2.2.2	protein.synthesis.ribosome biogenesis.Assembly factors	4	0.2555070384899541
13.99	amino acid metabolism.misc	3	0.2558174491160514
16.1.5	secondary metabolism.isoprenoids.terpenoids	1	0.2581722902600263
25.9	C1-metabolism.dihydroneopterin aldolase	1	0.2598493904164394
29.2.1.2.2.82	protein.synthesis.ribosomal protein.eukaryotic.60S subunit.P2	1	0.2605223376839504
26.9	misc.glutathione S transferases	7	0.2630761122624876
27.3.18	RNA.regulation of transcription.E2F/DP transcription factor family	1	0.2642450954572324
26.14	misc.oxygenases	3	0.2651509564810597
11.8.1.1	lipid metabolism.'exotics' (steroids, squalene etc).sphingolipids.ceramidase	2	0.266666200208737
34.20	transport.porins	1	0.268004371036624
30.5	signalling.G-proteins	32	0.2684148074054806
20.2.3	stress.abiotic.drought/salt	23	0.27078506726136564
29.5.11.4.3.4	protein.degradation.ubiquitin.E3.SCF.RBX	1	0.27145364061315647
29.2.1.1	protein.synthesis.ribosomal protein.prokaryotic	1	0.27249432475390556
29.2.1.1.3	protein.synthesis.ribosomal protein.prokaryotic.unknown organellar	1	0.27249432475390556
29.2.1.1.3.2	protein.synthesis.ribosomal protein.prokaryotic.unknown organellar.50S subunit	1	0.27249432475390556
29.2.1.1.3.2.99	protein.synthesis.ribosomal protein.prokaryotic.unknown organellar.50S subunit.unknown	1	0.27249432475390556
4.2	glycolysis.plastid branch	2	0.27276407243977885
4.2.12	glycolysis.plastid branch.phosphoglycerate mutase	2	0.27276407243977885
4.3.12	glycolysis.unclear/dually targeted.phosphoglycerate mutase	2	0.27276407243977885
11.9.4.2	lipid metabolism.lipid degradation.beta-oxidation.acyl CoA DH	1	0.2738861454877921
34	transport	231	0.2775744226156861
12.3.1	N-metabolism.N-degradation.glutamate dehydrogenase	1	0.2780907212127092
26.3	misc.gluco-, galacto- and mannosidases	33	0.2796084408912863
13.1.6.3.1	amino acid metabolism.synthesis.aromatic aa.phenylalanine.arogenate dehydratase / prephenate dehydratase	1	0.2835863553362654
17.3.2	hormone metabolism.brassinosteroid.signal transduction	2	0.28397906687537505
30.2.7	signalling.receptor kinases.leucine rich repeat VII	1	0.2868108998070036
17.8	hormone metabolism.salicylic acid	4	0.2874548812271218
17.8.1	hormone metabolism.salicylic acid.synthesis-degradation	4	0.2874548812271218
34.23	transport.hormones	1	0.28987894994664987
34.23.1	transport.hormones.auxin	1	0.28987894994664987
27.3.9	RNA.regulation of transcription.C2C2(Zn) GATA transcription factor family	5	0.2917399189615179
29.1	protein.aa activation	13	0.2924698540741567
8.1.2	TCA / org transformation.TCA.CS	1	0.29278663974909047
17.6.1.13	hormone metabolism.gibberelin.synthesis-degradation.GA2 oxidase	2	0.2944653810374435
31.1.1.1.1	cell.organisation.cytoskeleton.actin.Actin	2	0.2952427343670682
34.9	transport.metabolite transporters at the mitochondrial membrane	5	0.29632149818031706
11.2.1	lipid metabolism.FA desaturation.desaturase	6	0.298640903262668
11.10.1	lipid metabolism.glycolipid synthesis.MGDG synthase	4	0.30108852970665945
11.9.3.4	lipid metabolism.lipid degradation.lysophospholipases.phospholipase A2	1	0.30162685913650433
34.13	transport.peptides and oligopeptides	19	0.30468821726898077
23.2.1	nucleotide metabolism.degradation.pyrimidine	1	0.3057374088207876
23.2.1.2	nucleotide metabolism.degradation.pyrimidine.uridine nucleosidase	1	0.3057374088207876
30.2.8.1	signalling.receptor kinases.leucine rich repeat VIII.VIII-1	1	0.30648875373890005
34.5	transport.ammonium	2	0.3097377803969242
29.5.1	protein.degradation.subtilases	5	0.3100993867897701
30.4	signalling.phosphinositides	13	0.3104368897284493
16.2.1	secondary metabolism.phenylpropanoids.lignin biosynthesis	10	0.3105009851243874
24	Biodegradation of Xenobiotics	9	0.31349743124808405
2.2.1.3.3	major CHO metabolism.degradation.sucrose.invertases.vacuolar	1	0.31368751150691576
11.3.2	lipid metabolism.Phospholipid synthesis.choline kinase	1	0.31771312342137836
29.5.3	protein.degradation.cysteine protease	7	0.319305662459139
29.1.10	protein.aa activation.methionine-tRNA ligase	1	0.3198352312122236
31.3	cell.cycle	38	0.3203354880407445
30.2.19	signalling.receptor kinases.legume-lectin	6	0.3208276880947387
34.2.1	transport.sugars.sucrose	1	0.32177244643343794
4.1.16	glycolysis.cytosolic branch.phospho-enol-pyruvate carboxylase kinase (PPCK)	1	0.3270411055988045
27.3.44	RNA.regulation of transcription.Chromatin Remodeling Factors	7	0.32777831609031555
35.1.3	not assigned.no ontology.armadillo/beta-catenin repeat family protein	4	0.32913551482273506
34.18	transport.unspecified anions	3	0.33471779944112146
15.2	metal handling.binding, chelation and storage	11	0.3348222083590738
29.5.9	protein.degradation.AAA type	15	0.3367940773250479
17.5.1.2	hormone metabolism.ethylene.synthesis-degradation.1-aminocyclopropane-1-carboxylate oxidase	2	0.33841046517736606
29.1.20	protein.aa activation.phenylalanine-tRNA ligase	2	0.34211074495985283
16.1.2.1	secondary metabolism.isoprenoids.mevalonate pathway.acetyl-CoA C-acyltransferase	3	0.34458442207352724
13.1.5.3.2	amino acid metabolism.synthesis.serine-glycine-cysteine group.cysteine.SAT	1	0.3448024135117982
17.6.1.12	hormone metabolism.gibberelin.synthesis-degradation.GA3 oxidase	1	0.3464285335216623
11.5.1	lipid metabolism.glyceral metabolism.glycerol kinase	1	0.34805952886504943
27.1.19	RNA.processing.ribonucleases	7	0.3502506367924543
29.3.2	protein.targeting.mitochondria	3	0.35035569823700907
11.10.4	lipid metabolism.glycolipid synthesis.sulfolipid synthase	3	0.3555899959733817
28.2	DNA.repair	13	0.35599713707160946
35.1.42	not assigned.no ontology.proline rich family	1	0.3562875646951603
3.4.5	minor CHO metabolism.myo-inositol.inositol phosphatase	1	0.3621195316824024
29.3.3	protein.targeting.chloroplast	1	0.36253837693767155
16.5.1.1.1	secondary metabolism.sulfur-containing.glucosinolates.synthesis.aliphatic	2	0.365746086306856
16.5.1.1.1.13	secondary metabolism.sulfur-containing.glucosinolates.synthesis.aliphatic.2-oxoglutarate-dependent dioxygenase	2	0.365746086306856
30.2.24	signalling.receptor kinases.S-locus glycoprotein like	5	0.3690875576794029
34.7	transport.phosphate	8	0.37035303721732665
34.12	transport.metal	18	0.3707548267786314
34.15	transport.potassium	9	0.3718160144392308
11.8.2	lipid metabolism.'exotics' (steroids, squalene etc).methylsterol monooxygenase	2	0.37294037511092415
4.1.5	glycolysis.cytosolic branch.pyrophosphate-fructose-6-P phosphotransferase	1	0.37481661070136996
17.6.3	hormone metabolism.gibberelin.induced-regulated-responsive-activated	8	0.3757862606149993
13.1.3.1.1	amino acid metabolism.synthesis.aspartate family.asparagine.asparagine synthetase	2	0.377784917193976
28.99	DNA.unspecified	15	0.38039922315547997
33.1	development.storage proteins	9	0.3807574261015696
26.3.1	misc.gluco-, galacto- and mannosidases.alpha-galactosidase	2	0.3811379262250991
24.1	Biodegradation of Xenobiotics.hydroxyacylglutathione hydrolase	1	0.38560502404462293
17.7.1	hormone metabolism.jasmonate.synthesis-degradation	15	0.38645712286387596
29.4.1.53	protein.postranslational modification.kinase.receptor like cytoplasmatic kinase III	1	0.3886594462390165
29.5.2	protein.degradation.autophagy	6	0.3891861877281584
26.16	misc.myrosinases-lectin-jacalin	4	0.3966398605775173
23.3.1	nucleotide metabolism.salvage.phosphoribosyltransferases	2	0.3997467373418724
23.3.1.3	nucleotide metabolism.salvage.phosphoribosyltransferases.upp	2	0.3997467373418724
11.8.1.3	lipid metabolism.''exotics'' (steroids, squalene etc).sphingolipids.ceramide glucosyltransferase	2	0.40006144302319013
29.2.2.3.3	protein.synthesis.ribosome biogenesis.Pre-rRNA processing and modifications.methylotransferases	1	0.401023741519264
29.5.11.4.2	protein.degradation.ubiquitin.E3.RING	77	0.40117947212590926
30.2.10	signalling.receptor kinases.leucine rich repeat X	4	0.40870862935308794
4.1	glycolysis.cytosolic branch	7	0.4118685332622374
30.2.23	signalling.receptor kinases.RKF3 like	1	0.41226046303345276
28.1.3	DNA.synthesis/chromatin structure.histone	1	0.41362130238152583
28.1.3.2	DNA.synthesis/chromatin structure.histone.core	1	0.41362130238152583
28.1.3.2.1	DNA.synthesis/chromatin structure.histone.core.H2A	1	0.41362130238152583
28.1.3.2.2	DNA.synthesis/chromatin structure.histone.core.H2B	1	0.41362130238152583
17.1.1.1	hormone metabolism.abscisic acid.synthesis-degradation.synthesis	1	0.41726318319531086
17.1.1.1.10	hormone metabolism.abscisic acid.synthesis-degradation.synthesis.9-cis-epoxycarotenoid dioxygenase	1	0.41726318319531086
31	cell	136	0.4174877910503314
10.3.2	cell wall.hemicellulose synthesis.glucuronoxylan	2	0.41792171783575705
19.7	tetrapyrrole synthesis.uroporphyrinogen decarboxylase	1	0.4204652808431588
23.4.99	nucleotide metabolism.phosphotransfer and pyrophosphatases.misc	1	0.4209238985344008
31.4	cell.vesicle transport	27	0.424241965552468
4.3	glycolysis.unclear/dually targeted	3	0.4245889296449692
13.1.7.1	amino acid metabolism.synthesis.histidine.ATP phosphoribosyl transferase	1	0.42645017337926294
34.19.99	transport.Major Intrinsic Proteins.unspecified	1	0.42969327877455554
27.4	RNA.RNA binding	14	0.4319694599612809
13.1.4	amino acid metabolism.synthesis.branched chain group	2	0.43491939567290494
17.2	hormone metabolism.auxin	39	0.43684345375304523
35.1.20	not assigned.no ontology.formin homology 2 domain-containing protein	1	0.43762877503594577
13.1.4.1.4	amino acid metabolism.synthesis.branched chain group.common.branched-chain amino acid aminotransferase	1	0.4380981802681023
26.26	misc.aminotransferases	1	0.4380981802681023
26.26.1	misc.aminotransferases.aminotransferase class IV family protein	1	0.4380981802681023
27.3.32	RNA.regulation of transcription.WRKY domain transcription factor family	3	0.4404684376807173
17.5.1.1	hormone metabolism.ethylene.synthesis-degradation.1-aminocyclopropane-1-carboxylate synthase	1	0.444700187205473
4.1.13	glycolysis.cytosolic branch.enolase	1	0.4447001872054731
2.2.1.3.1	major CHO metabolism.degradation.sucrose.invertases.neutral	6	0.4455387973882594
34.3	transport.amino acids	15	0.4475696821776154
27.1.3.15	RNA.processing.3' end processing.Pcf11p	1	0.4489741336493813
29.2.5	protein.synthesis.release	1	0.4489741336493813
16.5.1.1.3	secondary metabolism.sulfur-containing.glucosinolates.synthesis.indole	2	0.45129561875180235
16.5.1.1.3.4	secondary metabolism.sulfur-containing.glucosinolates.synthesis.indole.cytochrome P450 monooxygenase	2	0.45129561875180235
29.2.1	protein.synthesis.ribosomal protein	5	0.4526849132657751
4.1.14	glycolysis.cytosolic branch.pyruvate kinase (PK)	1	0.4583138550812184
29.4	protein.postranslational modification	122	0.4588765893601615
29.7.12	protein.glycosylation.beta-1,3-galactosyltransferase(beta-1,3-GalT)	1	0.46776155738591485
27.3.30	RNA.regulation of transcription.Trihelix, Triple-Helix transcription factor family	3	0.46786432974905656
9.2.1.2	mitochondrial electron transport / ATP synthesis.NADH-DH.type II.external	2	0.4704313450227821
16.1.2.3	secondary metabolism.isoprenoids.mevalonate pathway.HMG-CoA reductase	2	0.47458938202058176
26.2	misc.UDP glucosyl and glucoronyl transferases	38	0.4762361527540664
27.3.46	RNA.regulation of transcription.DNA methyltransferases	2	0.4808641030135439
11.9.2.1	lipid metabolism.lipid degradation.lipases.triacylglycerol lipase	10	0.48289489990752266
16.8.1	secondary metabolism.flavonoids.anthocyanins	8	0.48811800579609876
31.1.1.1.2	cell.organisation.cytoskeleton.actin.actin depolymerizing factors	1	0.4884721944962441
17.8.1.1.4	hormone metabolism.salicylic acid.synthesis-degradation.synthesis.SA glucosyltransferase ether bond making SAG	1	0.4897203692440504
11.1.8	lipid metabolism.FA synthesis and FA elongation.acyl coa ligase	2	0.49036029656400504
16	secondary metabolism	101	0.4907539002981052
27.3.57	RNA.regulation of transcription.JUMONJI family	3	0.49096376460362334
9.9	mitochondrial electron transport / ATP synthesis.F1-ATPase	1	0.4929736410292085
10.1.9	cell wall.precursor synthesis.MUR4	2	0.49745900638149976
17.7	hormone metabolism.jasmonate	18	0.49827366318527705
31.2	cell.division	18	0.4994056870722993
31.1.1.3	cell.organisation.cytoskeleton.Myosin	4	0.5021487691723923
16.5.1.3.2.1	secondary metabolism.sulfur-containing.glucosinolates.degradation.nitrilespecifier protein.epithiospecifier protein	2	0.5028187365135426
2.1.1.2	major CHO metabolism.synthesis.sucrose.SPP	1	0.504577596211661
26.12	misc.peroxidases	21	0.5074389216241546
29.1.16	protein.aa activation.cysteine-tRNA ligase	1	0.5091571656228701
3.1.3	minor CHO metabolism.raffinose family.stachyose synthases	1	0.5142709961836063
30.2.5	signalling.receptor kinases.leucine rich repeat V	6	0.5173445637095158
30.2.26	signalling.receptor kinases.crinkly like	1	0.517352064896007
27.3.55	RNA.regulation of transcription.HDA	6	0.5281159854839743
11.5	lipid metabolism.glyceral metabolism	7	0.5294809814925001
29.5.11.2	protein.degradation.ubiquitin.E1	2	0.5437828992281313
21.1.1	redox.thioredoxin.PDIL	6	0.545563206290673
26.22	misc.short chain dehydrogenase/reductase (SDR)	9	0.548135708539642
23.3.3	nucleotide metabolism.salvage.NUDIX hydrolases	1	0.5486798578193745
16.1.2.2	secondary metabolism.isoprenoids.mevalonate pathway.HMG-CoA synthase	1	0.5502704900105859
8.2.10	TCA / org transformation.other organic acid transformatons.malic	1	0.5529265795382801
29.2.3	protein.synthesis.initiation	12	0.554647371477835
17.1.1.2	hormone metabolism.abscisic acid.synthesis-degradation.degradation	4	0.5549196974579139
17.1.1.2.1	hormone metabolism.abscisic acid.synthesis-degradation.degradation.8-hydroxylase	4	0.5549196974579139
17.2.2	hormone metabolism.auxin.signal transduction	4	0.5558527729904204
17.2.3	hormone metabolism.auxin.induced-regulated-responsive-activated	31	0.5608622681117863
26.10	misc.cytochrome P450	43	0.5613912987969868
27.3.29	RNA.regulation of transcription.TCP transcription factor family	1	0.56576262105915
16.8.4	secondary metabolism.flavonoids.flavonols	5	0.5675246599062023
3.4.4	minor CHO metabolism.myo-inositol.myo inositol oxygenases	2	0.5755589684288448
31.1.1.3.11	cell.organisation.cytoskeleton.Myosin.Class XI	3	0.5771901284075813
23.1.3	nucleotide metabolism.synthesis.PRS-PP	2	0.5778618406587535
27.3	RNA.regulation of transcription	463	0.5793479913220021
30.8	signalling.misc	4	0.5794251817017214
17.4.1	hormone metabolism.cytokinin.synthesis-degradation	5	0.5813396053229214
22.1.4	polyamine metabolism.synthesis.agmatine deiminase	1	0.5825513283090751
12.1.2	N-metabolism.nitrate metabolism.nitrite reductase	1	0.6045514062938542
35.1.22	not assigned.no ontology.late embryogenesis abundant domain-containing protein	2	0.6050435099852717
11.3.5	lipid metabolism.Phospholipid synthesis.diacylglycerol kinase	4	0.6161272185778488
34.19.4	transport.Major Intrinsic Proteins.SIP	2	0.6184495812862856
27.3.54	RNA.regulation of transcription.Histone acetyltransferases	4	0.6197687800547421
30.1	signalling.in sugar and nutrient physiology	9	0.6229388399711454
27.3.71	RNA.regulation of transcription.SNF7	2	0.6230131910127026
16.2.1.6	secondary metabolism.phenylpropanoids.lignin biosynthesis.CCoAOMT	2	0.6299856362680996
29.2.2.1	protein.synthesis.ribosome biogenesis.export from nucleus	1	0.6308669293794025
27.3.15	RNA.regulation of transcription.CCAAT box binding factor family, HAP3	1	0.63766330386075
27.3.35	RNA.regulation of transcription.bZIP transcription factor family	16	0.6410670394645726
17.6.1	hormone metabolism.gibberelin.synthesis-degradation	4	0.6420966287237627
27.3.58	RNA.regulation of transcription.LUG	1	0.6444902786851331
5.10	fermentation.aldehyde dehydrogenase	4	0.6446614653301901
27.3.12	RNA.regulation of transcription.C3H zinc finger family	15	0.6453976682290312
31.1.1.2	cell.organisation.cytoskeleton.mikrotubuli	4	0.6458027539791331
30.4.1	signalling.phosphinositides.phosphatidylinositol-4-phosphate 5-kinase	4	0.646944877111898
30.99	signalling.unspecified	2	0.6472575250325916
17.6	hormone metabolism.gibberelin	12	0.6491729235318022
27.3.42	RNA.regulation of transcription.Bromodomain proteins	1	0.6493443015595632
27.3.23	RNA.regulation of transcription.HSF,Heat-shock transcription factor family	5	0.6539426850165709
3.1.1	minor CHO metabolism.raffinose family.galactinol synthases	1	0.655361047176847
3.1.1.2	minor CHO metabolism.raffinose family.galactinol synthases.putative	1	0.655361047176847
16.1.4	secondary metabolism.isoprenoids.carotenoids	1	0.6570842564704686
16.1.4.7	secondary metabolism.isoprenoids.carotenoids.carotenoid epsilon ring hydroxylase	1	0.6570842564704686
27.3.69	RNA.regulation of transcription.SET-domain transcriptional regulator family	6	0.6606693782473727
26.5	misc.acyl transferases	2	0.6618657737066868
27.3.99	RNA.regulation of transcription.unclassified	45	0.6636472976748711
29.2.1.2.2	protein.synthesis.ribosomal protein.eukaryotic.60S subunit	2	0.6679911495995408
27.3.4	RNA.regulation of transcription.ARF, Auxin Response Factor family	5	0.6683777340540391
26.11	misc.alcohol dehydrogenases	10	0.6726768508770835
2	major CHO metabolism	24	0.677420857878901
9.4	mitochondrial electron transport / ATP synthesis.alternative oxidase	2	0.6786608323248271
13.2.3	amino acid metabolism.degradation.aspartate family	1	0.6860669823323833
34.98	transport.membrane system unknown	2	0.6877397147858981
16.4.1	secondary metabolism.N misc.alkaloid-like	12	0.6879720107933734
26.3.4	misc.gluco-, galacto- and mannosidases.endoglucanase	4	0.6881583481524346
29.2.1.2.1.23	protein.synthesis.ribosomal protein.eukaryotic.40S subunit.S23	1	0.6907487741872554
2.2.2.6	major CHO metabolism.degradation.starch.transporter	1	0.6919210814109551
10.1.2	cell wall.precursor synthesis.UGE	7	0.6940287520205586
26.8	misc.nitrilases, *nitrile lyases, berberine bridge enzymes, reticuline oxidases, troponine reductases	24	0.696689690610744
16.5.1.2	secondary metabolism.sulfur-containing.glucosinolates.regulation	1	0.6977936482355961
16.5.1.2.3	secondary metabolism.sulfur-containing.glucosinolates.regulation.indole	1	0.6977936482355961
2.2.1.3	major CHO metabolism.degradation.sucrose.invertases	8	0.699475198098336
29.2.1.2.1.27	protein.synthesis.ribosomal protein.eukaryotic.40S subunit.S27	1	0.7095929260582303
16.8.4.1	secondary metabolism.flavonoids.flavonols.flavonol synthase (FLS)	1	0.7107767497457885
16.8.3	secondary metabolism.flavonoids.dihydroflavonols	11	0.7164017211910613
29.2.2.2.1	protein.synthesis.ribosome biogenesis.Assembly factors.DExD-box helicases	2	0.7169223159141249
29.2.2.3.5	protein.synthesis.ribosome biogenesis.Pre-rRNA processing and modifications.DExD-box helicases	2	0.7169223159141249
13.1.6	amino acid metabolism.synthesis.aromatic aa	4	0.7277800662741574
17.4.2	hormone metabolism.cytokinin.signal transduction	2	0.7312504638958128
26.27	misc.calcineurin-like phosphoesterase family protein	2	0.7342122427673368
2.2	major CHO metabolism.degradation	18	0.7411042349681627
34.19.3	transport.Major Intrinsic Proteins.NIP	4	0.7411069562588217
34.21	transport.calcium	7	0.7421136009808813
13.1.4.1.1	amino acid metabolism.synthesis.branched chain group.common.acetolactate synthase	1	0.7423943427361797
29.5.4	protein.degradation.aspartate protease	2	0.7429086510583187
27.3.48	RNA.regulation of transcription.FHA transcription factor	2	0.7465241964800291
34.1	transport.p- and v-ATPases	9	0.7538213889786078
22.2	polyamine metabolism.degradation	1	0.7556509859645315
22.2.1	polyamine metabolism.degradation.polyamin oxidase	1	0.7556509859645315
35.1.41	not assigned.no ontology.hydroxyproline rich proteins	11	0.755827491374629
27.3.5	RNA.regulation of transcription.ARR	7	0.7562448508042536
26.7	misc.oxidases - copper, flavone etc	18	0.7562575767864469
34.19	transport.Major Intrinsic Proteins	10	0.7623072912568589
11.5.2	lipid metabolism.glyceral metabolism.Glycerol-3-phosphate dehydrogenase (NAD+)	6	0.7673842122606116
29.2.1.2	protein.synthesis.ribosomal protein.eukaryotic	4	0.7713343555181449
30.2.11	signalling.receptor kinases.leucine rich repeat XI	7	0.772297810117468
30.2.3	signalling.receptor kinases.leucine rich repeat III	4	0.7725510504869852
17.4	hormone metabolism.cytokinin	7	0.7775940755281139
3	minor CHO metabolism	22	0.7780085452393957
13.2.2	amino acid metabolism.degradation.glutamate family	2	0.7799535472874015
16.5.1.3	secondary metabolism.sulfur-containing.glucosinolates.degradation	3	0.7810556773133803
16.5.1.3.2	secondary metabolism.sulfur-containing.glucosinolates.degradation.nitrilespecifier protein	3	0.7810556773133803
17.7.3	hormone metabolism.jasmonate.induced-regulated-responsive-activated	3	0.7810556773133803
31.1.1.2.5	cell.organisation.cytoskeleton.mikrotubuli.MAP70	2	0.7864313405863012
26.3.2	misc.gluco-, galacto- and mannosidases.beta-galactosidase	9	0.7899326047515044
29.5.5	protein.degradation.serine protease	20	0.7943289055313516
30.2.99	signalling.receptor kinases.misc	22	0.8024074438904691
29.3.4.1	protein.targeting.secretory pathway.ER	6	0.8033283419343658
3.4.1	minor CHO metabolism.myo-inositol.poly-phosphatases	1	0.8130619300958558
20.2.99	stress.abiotic.unspecified	10	0.8134144286037297
2.2.1.3.2	major CHO metabolism.degradation.sucrose.invertases.cell wall	1	0.8173819104454372
16.2.1.3	secondary metabolism.phenylpropanoids.lignin biosynthesis.4CL	3	0.825252719848094
29.4.1	protein.postranslational modification.kinase	25	0.8269308695851612
17.2.1	hormone metabolism.auxin.synthesis-degradation	4	0.8296971394804691
4.1.15	glycolysis.cytosolic branch.phospho-enol-pyruvate carboxylase (PEPC)	2	0.8308510955249635
29.1.5	protein.aa activation.isoleucine-tRNA ligase	2	0.8321665302997392
17.1.1	hormone metabolism.abscisic acid.synthesis-degradation	6	0.8325929580445297
35.1.16	not assigned.no ontology.speckle-type POZ protein-related	3	0.8444254802708283
30.2.13	signalling.receptor kinases.leucine rich repeat XIII	1	0.847147544554157
35.1.2	not assigned.no ontology.agenet domain-containing protein	3	0.8487390250685083
34.6	transport.sulphate	3	0.8508975056741862
13.2.1	amino acid metabolism.degradation.central amino acid metabolism	2	0.8550390040123463
34.19.2	transport.Major Intrinsic Proteins.TIP	2	0.8554801201444802
13.1.3.4.13	amino acid metabolism.synthesis.aspartate family.methionine.methionine S-methyltransferase	1	0.8589928023164871
10.6	cell wall.degradation	41	0.8602187006683768
20.1.3	stress.biotic.signalling	4	0.8608186466750629
4.3.16	glycolysis.unclear/dually targeted.phospho-enol-pyruvate carboxylase kinase (PEPCK)	1	0.8664905806789169
17.3.2.1	hormone metabolism.brassinosteroid.signal transduction.BRI	1	0.8708698842395031
15	metal handling	15	0.875121000317157
31.1.1.2.6	cell.organisation.cytoskeleton.mikrotubuli.MAP65	1	0.877759602507179
30.4.5	signalling.phosphinositides.inositol-1,3,4-trisphosphate 5/6-kinase	2	0.8837995793069733
10.5	cell wall.cell wall proteins	9	0.9003837239108567
3.2	minor CHO metabolism.trehalose	3	0.9062724212247173
18.4	Co-factor and vitamine metabolism.pantothenate	1	0.9091856618546164
18.4.2	Co-factor and vitamine metabolism.pantothenate.3-methyl-2-oxobutanoate hydroxymethyltransferase (KPHMT,PANB)	1	0.9091856618546164
28	DNA	57	0.9111949689200054
16.5.1.1.2	secondary metabolism.sulfur-containing.glucosinolates.synthesis.aromatic	1	0.9148589413871361
16.5.1.1.2.1	secondary metabolism.sulfur-containing.glucosinolates.synthesis.aromatic.CYP79A2 monooxygenase	1	0.9148589413871361
11.8.10	lipid metabolism.'exotics' (steroids, squalene etc).phosphatidylcholinesterol O-acyltransferase	2	0.9158356116781674
27.3.64	RNA.regulation of transcription.PHOR1	2	0.923868106181681
16.2.1.7	secondary metabolism.phenylpropanoids.lignin biosynthesis.CCR1	3	0.9241170226814508
27.3.17	RNA.regulation of transcription.CPP(Zn),CPP1-related transcription factor family	6	0.9283342349729093
34.2	transport.sugars	11	0.9320234221548344
29.4.1.57	protein.postranslational modification.kinase.receptor like cytoplasmatic kinase VII	11	0.9404200770362228
16.5.1	secondary metabolism.sulfur-containing.glucosinolates	10	0.9508432059091284
2.1.1.1	major CHO metabolism.synthesis.sucrose.SPS	3	0.9588147152991191
10.1.10	cell wall.precursor synthesis.RHM	2	0.9592028017840517
28.1.1	DNA.synthesis/chromatin structure.retrotransposon/transposase	1	0.9610106820857133
28.1.1.4	DNA.synthesis/chromatin structure.retrotransposon/transposase.hat-like transposase	1	0.9610106820857133
16.5.1.1	secondary metabolism.sulfur-containing.glucosinolates.synthesis	5	0.9618482375248263
29.1.17	protein.aa activation.glutamate-tRNA ligase	2	0.96323467583932
30.2.9	signalling.receptor kinases.leucine rich repeat IX	1	0.9705152435074182
29.4.1.58	protein.postranslational modification.kinase.receptor like cytoplasmatic kinase VIII	6	0.9707316530807582
31.1.1	cell.organisation.cytoskeleton	11	0.9788477053736364
29.7	protein.glycosylation	6	0.9794062192973096
29.2.1.2.1	protein.synthesis.ribosomal protein.eukaryotic.40S subunit	2	0.9856482494839737
2.2.2.1.1	major CHO metabolism.degradation.starch.starch cleavage.alpha amylase	1	0.9869989594259556
13.1.6.2.1	amino acid metabolism.synthesis.aromatic aa.phenylalanine and tyrosine.chorismate mutase	1	0.9869989594259556
20.2.2	stress.abiotic.cold	8	0.9899016934831376
27.3.3	RNA.regulation of transcription.AP2/EREBP, APETALA2/Ethylene-responsive element binding protein family	17	0.9900604578488289
20.1.7.12	stress.biotic.PR-proteins.plant defensins	6	0.9922280218636091
30.11.1	signalling.light.COP9 signalosome	2	0.99955148363297

## Sheet: SA
bin	name	elements	p-value
1.1	PS.lightreaction	72	2.1709795894331307E-7
10.7	cell wall.modification	51	5.7811664860851764E-5
1.3	PS.calvin cycle	24	3.9682074283931E-4
10.6.3	cell wall.degradation.pectate lyases and polygalacturonases	76	0.001721327596819533
2.1.2	major CHO metabolism.synthesis.starch	19	0.003144474478951498
10.6.2	cell wall.degradation.mannan-xylose-arabinose-fucose	20	0.003602073774358061
1.2	PS.photorespiration	33	0.004407197952448261
10.5.2	cell wall.cell wall proteins.proline rich proteins	6	0.004576217223083557
11.1	lipid metabolism.FA synthesis and FA elongation	68	0.007529604241593894
16.10	secondary metabolism.simple phenols	7	0.007677651803857266
2.2.2	major CHO metabolism.degradation.starch	34	0.007913134718843695
10.2	cell wall.cellulose synthesis	27	0.01762522047817816
13.1.1.1	amino acid metabolism.synthesis.central amino acid metabolism.GABA	10	0.019152468957152304
19	tetrapyrrole synthesis	22	0.01977109476159944
13.1.2.2	amino acid metabolism.synthesis.glutamate family.proline	3	0.026592845246530272
13.1.2.3	amino acid metabolism.synthesis.glutamate family.arginine	2	0.02962807642127374
11.9.2	lipid metabolism.lipid degradation.lipases	31	0.029946387084999117
5	fermentation	12	0.033412786497217795
9	mitochondrial electron transport / ATP synthesis	43	0.04067470438883378
10.3	cell wall.hemicellulose synthesis	10	0.043202305353158055
16.8	secondary metabolism.flavonoids	74	0.04532844177849079
13.2.5.2	amino acid metabolism.degradation.serine-glycine-cysteine group.glycine	8	0.05532515680208494
16.2	secondary metabolism.phenylpropanoids	86	0.06856070358817475
6	gluconeogenesis / glyoxylate cycle	7	0.07626582431144668
11.4	lipid metabolism.TAG synthesis	4	0.08820777209277468
13.2.4.5	amino acid metabolism.degradation.branched chain group.isoleucine	2	0.09467101757688456
13.2.2.2	amino acid metabolism.degradation.glutamate family.proline	2	0.09474264654845754
13.1.1.2	amino acid metabolism.synthesis.central amino acid metabolism.aspartate	1	0.09803098804244868
14	S-assimilation	12	0.10005551922951555
13.1.5.2	amino acid metabolism.synthesis.serine-glycine-cysteine group.glycine	10	0.13250274459328049
13.1.4.1	amino acid metabolism.synthesis.branched chain group.common	12	0.1595155860438162
23.1.1	nucleotide metabolism.synthesis.pyrimidine	8	0.16801710775223264
21.2	redox.ascorbate and glutathione	44	0.17804630646227096
10.8	cell wall.pectin*esterases	49	0.1804846364712971
12.1	N-metabolism.nitrate metabolism	1	0.18349575628463896
10.1	cell wall.precursor synthesis	25	0.19627515484468247
13.1.1.3	amino acid metabolism.synthesis.central amino acid metabolism.alanine	14	0.22786881626776978
16.7	secondary metabolism.wax	12	0.24054139589603651
23.5	nucleotide metabolism.deoxynucleotide metabolism	1	0.2472863187176435
13.1.5.3	amino acid metabolism.synthesis.serine-glycine-cysteine group.cysteine	11	0.24764718768981964
4	glycolysis	51	0.25263064018296866
13.2.1.2	amino acid metabolism.degradation.central amino acid metabolism.aspartate	2	0.25575731848411676
16.4	secondary metabolism.N misc	23	0.29077619109309855
16.5	secondary metabolism.sulfur-containing	60	0.2928068687022378
10.5.4	cell wall.cell wall proteins.HRGP	3	0.31455953708974604
13.1.6.5	amino acid metabolism.synthesis.aromatic aa.tryptophan	16	0.3163655766676805
3.1	minor CHO metabolism.raffinose family	8	0.33071853694143627
13.1.4.5	amino acid metabolism.synthesis.branched chain group.isoleucine specific	2	0.3469896119157936
11.8	lipid metabolism.'exotics'(steroids, squalene etc)	30	0.35739584685389253
10.5.3	cell wall.cell wall proteins.LRR	9	0.3597315927701459
8.3	TCA / org transformation.carbonic anhydrases	9	0.37447120663378985
13.2.2.3	amino acid metabolism.degradation.glutamate family.arginine	3	0.3748680320683615
11.10	lipid metabolism.glycolipid synthesis	7	0.388457990978393
13.1.6.3	amino acid metabolism.synthesis.aromatic aa.phenylalanine	6	0.3953166883404572
13.1.6.4	amino acid metabolism.synthesis.aromatic aa.tyrosine	3	0.4074523331108934
10.5.1	cell wall.cell wall proteins.AGPs	12	0.40857574025662613
7.1	OPP.oxidative PP	4	0.41289958380351055
8.1	TCA / org transformation.TCA	9	0.4832261311937931
23.2	nucleotide metabolism.degradation	15	0.5049236815322481
10.5.5	cell wall.cell wall proteins.RGP	3	0.5311392575287709
13.1.7	amino acid metabolism.synthesis.histidine	3	0.5330345239139955
10.6.1	cell wall.degradation.cellulases and beta -1,4-glucanases	8	0.5335189525251268
3.6	minor CHO metabolism.callose	10	0.5383980386955114
2.2.1	major CHO metabolism.degradation.sucrose	31	0.5849731851692155
16.1	secondary metabolism.isoprenoids	80	0.5859527178210895
13.1.3.5	amino acid metabolism.synthesis.aspartate family.lysine	5	0.599861887904871
13.2.3.4	amino acid metabolism.degradation.aspartate family.methionine	2	0.6047703551111411
3.5	minor CHO metabolism.others	13	0.6063025573702969
23.1.2	nucleotide metabolism.synthesis.purine	1	0.6077547898820199
11.2	lipid metabolism.FA desaturation	21	0.6125115822133573
13.2.5.3	amino acid metabolism.degradation.serine-glycine-cysteine group.cysteine	1	0.6490608618852121
13.1.5.1	amino acid metabolism.synthesis.serine-glycine-cysteine group.serine	5	0.6525564770720256
13.1.3.4	amino acid metabolism.synthesis.aspartate family.methionine	20	0.6561864369486514
8.2	TCA / org transformation.other organic acid transformations	15	0.7129129165574097
13.1.6.2	amino acid metabolism.synthesis.aromatic aa.phenylalanine and tyrosine	9	0.7244581376013376
13.2.6.2	amino acid metabolism.degradation.aromatic aa.tyrosine	7	0.7304254207036833
3.4	minor CHO metabolism.myo-inositol	24	0.735457183565309
2.1.1	major CHO metabolism.synthesis.sucrose	11	0.7553390941029846
13.2.6.3	amino acid metabolism.degradation.aromatic aa.tryptophan	5	0.7688558160703587
13.1.3.1	amino acid metabolism.synthesis.aspartate family.asparagine	3	0.8088773424159015
13.2.7	amino acid metabolism.degradation.histidine	2	0.8096919737896247
12.3	N-metabolism.N-degradation	1	0.8127887793051369
23.4	nucleotide metabolism.phosphotransfer and pyrophosphatases	16	0.8186140630008804
7.3	OPP.electron transfer	4	0.8215848165859269
3.2.2	minor CHO metabolism.trehalose.TPP	16	0.8254758501855828
11.9.3	lipid metabolism.lipid degradation.lysophospholipases	42	0.8323805854330777
13.2.3.5	amino acid metabolism.degradation.aspartate family.lysine	1	0.8401540214610481
13.1.6.1	amino acid metabolism.synthesis.aromatic aa.chorismate	15	0.8607178856743363
25	C1-metabolism	22	0.8716360372003173
7.2	OPP.non-reductive PP	3	0.8738796227252159
13.2.4.1	amino acid metabolism.degradation.branched chain group.shared	4	0.8780535523416361
11.3	lipid metabolism.Phospholipid synthesis	38	0.8923528842993753
3.7	minor CHO metabolism.sugar kinases	1	0.930620523312216
13.2.3.1	amino acid metabolism.degradation.aspartate family.asparagine	1	0.9401038726151705
23.3	nucleotide metabolism.salvage	31	0.9426738411645365
13.2.3.2	amino acid metabolism.degradation.aspartate family.threonine	2	0.9509807194354578
12.2	N-metabolism.ammonia metabolism	15	0.9604248269658167
11.9.4	lipid metabolism.lipid degradation.beta-oxidation	21	0.9956880178163829
3.2.3	minor CHO metabolism.trehalose.potential TPS/TPP	9	0.9968957454083777
27	RNA	1692	0.0
27.3	RNA.regulation of transcription	1491	0.0
29.5.11.4.3	protein.degradation.ubiquitin.E3.SCF	505	2.6924744244928785E-78
29.5.11.4.3.2	protein.degradation.ubiquitin.E3.SCF.FBOX	486	6.293927621755014E-78
29.5.11.4	protein.degradation.ubiquitin.E3	714	2.052628369711218E-52
29.5.11	protein.degradation.ubiquitin	804	4.022891055157052E-52
29.5	protein.degradation	1048	1.097910589447688E-34
29	protein	1971	7.897121540876014E-32
33.99	development.unspecified	465	5.995204332975845E-15
33	development	515	3.1596947280831955E-13
27.3.22	RNA.regulation of transcription.HB,Homeobox transcription factor family	103	8.284484209752918E-13
35	not assigned	4063	1.3019535304796395E-12
1	PS	134	1.0732748023656313E-11
30	signalling	649	1.913686542565074E-9
30.11	signalling.light	64	2.260774234486007E-9
35.2	not assigned.unknown	3135	5.600130466095604E-8
27.3.9	RNA.regulation of transcription.C2C2(Zn) GATA transcription factor family	39	1.8142064850401596E-7
27.3.8	RNA.regulation of transcription.C2C2(Zn) DOF zinc finger family	56	2.0473264550346926E-7
10	cell wall	302	1.3965010312588788E-6
20	stress	512	2.1195304518162317E-6
27.3.20	RNA.regulation of transcription.G2-like transcription factor family, GARP	58	4.846082935383578E-6
30.2	signalling.receptor kinases	248	1.243754931534724E-5
27.1	RNA.processing	96	2.324311376535456E-5
16.5.1.1	secondary metabolism.sulfur-containing.glucosinolates.synthesis	34	3.2486300127192576E-5
27.3.80	RNA.regulation of transcription.zf-HD	22	3.487065475527018E-5
20.1	stress.biotic	226	5.695787481285741E-5
2.2.1.5	major CHO metabolism.degradation.sucrose.Susy	10	7.463792930240132E-5
27.3.27	RNA.regulation of transcription.NAC domain transcription factor family	20	1.030303534617083E-4
27.3.41	RNA.regulation of transcription.B3 transcription factor family	26	1.0826113781137181E-4
35.1	not assigned.no ontology	928	1.4620909175655945E-4
27.3.7	RNA.regulation of transcription.C2C2(Zn) CO-like, Constans-like zinc finger family	24	1.5224219681853057E-4
10.6	cell wall.degradation	105	2.7420366358854587E-4
1.1.1.1	PS.lightreaction.photosystem II.LHC-II	22	3.487737485128317E-4
27.3.3	RNA.regulation of transcription.AP2/EREBP, APETALA2/Ethylene-responsive element binding protein family	72	3.831185360789746E-4
34.10	transport.nucleotides	27	4.054712468854717E-4
29.2.1.2.1.15	protein.synthesis.ribosomal protein.eukaryotic.40S subunit.S15	5	5.019371482368525E-4
13.1.1.1.1	amino acid metabolism.synthesis.central amino acid metabolism.GABA.Glutamate decarboxylase	7	5.036603183996138E-4
20.1.7	stress.biotic.PR-proteins	122	5.291270750082955E-4
17.4	hormone metabolism.cytokinin	16	5.781079317985595E-4
30.2.2	signalling.receptor kinases.leucine rich repeat II	12	5.989143694651311E-4
1.1.1	PS.lightreaction.photosystem II	40	6.39721168381735E-4
26.4	misc.beta 1,3 glucan hydrolases	34	6.406766046036516E-4
33.3	development.squamosa promoter binding like (SPL)	14	6.446648638365193E-4
22	polyamine metabolism	16	6.812800863844245E-4
17.3	hormone metabolism.brassinosteroid	44	7.05076930678894E-4
34.19.3	transport.Major Intrinsic Proteins.NIP	7	8.009203714911539E-4
27.3.89	RNA.regulation of transcription.ovate family OFP	10	9.365378571517535E-4
16.5.1.1.1.13	secondary metabolism.sulfur-containing.glucosinolates.synthesis.aliphatic.2-oxoglutarate-dependent dioxygenase	6	0.0010252160825723507
34.19	transport.Major Intrinsic Proteins	34	0.0012675632215950472
17	hormone metabolism	409	0.0013583959166572068
16.5.1.1.3	secondary metabolism.sulfur-containing.glucosinolates.synthesis.indole	11	0.0014082336126659955
29.2	protein.synthesis	345	0.0014593378180916734
16.2.1.1	secondary metabolism.phenylpropanoids.lignin biosynthesis.PAL	12	0.0014635347491350897
2	major CHO metabolism	95	0.0017888523622653363
27.3.11	RNA.regulation of transcription.C2H2 zinc finger family	91	0.0018266214838427164
13.1.2	amino acid metabolism.synthesis.glutamate family	5	0.0019780266270290614
27.3.26	RNA.regulation of transcription.MYB-related transcription factor family	38	0.0020183534666042835
17.4.1	hormone metabolism.cytokinin.synthesis-degradation	10	0.0020545601428609006
17.2.2	hormone metabolism.auxin.signal transduction	24	0.002105319433908459
26.13	misc.acid and other phosphatases	64	0.002146637831242346
11.9.4.13	lipid metabolism.lipid degradation.beta-oxidation.acyl CoA reductase	4	0.0021990288718218842
27.3.5	RNA.regulation of transcription.ARR	19	0.0023322551226774707
11	lipid metabolism	296	0.002445502742596393
34.19.1	transport.Major Intrinsic Proteins.PIP	16	0.0026701488563798392
17.8	hormone metabolism.salicylic acid	15	0.0027616344588801134
17.8.1	hormone metabolism.salicylic acid.synthesis-degradation	15	0.0027616344588801134
16.5.1.2	secondary metabolism.sulfur-containing.glucosinolates.regulation	4	0.002809707817804652
30.3	signalling.calcium	148	0.002945220675444782
33.1	development.storage proteins	28	0.0033389596225755834
29.1	protein.aa activation	37	0.0033789422058067404
16.5.1.1.3.1	secondary metabolism.sulfur-containing.glucosinolates.synthesis.indole.CYP79B2 monooxygenase	5	0.003810828090882872
16.5.1.1.3.2	secondary metabolism.sulfur-containing.glucosinolates.synthesis.indole.CYP79B3 monooxygenase	5	0.003810828090882872
17.3.1.2.99	hormone metabolism.brassinosteroid.synthesis-degradation.sterols.other	8	0.0041839329176796
16.5.1.3.1.1	secondary metabolism.sulfur-containing.glucosinolates.degradation.myrosinase.TGG	4	0.004375884617893622
30.2.99	signalling.receptor kinases.misc	52	0.004690067748231919
13.1.3.4.12	amino acid metabolism.synthesis.aspartate family.methionine.homocysteine S-methyltransferase	8	0.00481171713524781
17.3.1.2	hormone metabolism.brassinosteroid.synthesis-degradation.sterols	12	0.00508743899704478
29.3	protein.targeting	165	0.005243344742738352
29.5.9	protein.degradation.AAA type	29	0.005289507888561751
30.8	signalling.misc	12	0.005641960177791017
30.2.25	signalling.receptor kinases.wall associated kinase	9	0.005915688464613655
1.3.6	PS.calvin cycle.aldolase	10	0.005919981780075911
13.1.3.4.2	amino acid metabolism.synthesis.aspartate family.methionine.cystathionine beta-lyase	7	0.006136748016319915
35.1.22	not assigned.no ontology.late embryogenesis abundant domain-containing protein	6	0.006741162122753568
16.8.2	secondary metabolism.flavonoids.chalcones	12	0.007048621130917201
20.2.2	stress.abiotic.cold	20	0.0071295396126180854
27.3.38	RNA.regulation of transcription.AT-rich interaction domain containing transcription factor family	6	0.007704342312181689
17.3.1	hormone metabolism.brassinosteroid.synthesis-degradation	24	0.007915809089106052
30.2.11	signalling.receptor kinases.leucine rich repeat XI	24	0.00805148852619575
10.1.2	cell wall.precursor synthesis.UGE	7	0.008091374249965139
29.3.4	protein.targeting.secretory pathway	101	0.008137459719095564
20.2	stress.abiotic	285	0.00816471547155695
28.2	DNA.repair	18	0.008236429927979794
16.1.3	secondary metabolism.isoprenoids.tocopherol biosynthesis	14	0.008302975653371458
30.2.22	signalling.receptor kinases.proline extensin like	7	0.008930890777401057
16.5.1.3.2.1	secondary metabolism.sulfur-containing.glucosinolates.degradation.nitrilespecifier protein.epithiospecifier protein	3	0.00910385981190509
27.3.29	RNA.regulation of transcription.TCP transcription factor family	18	0.009151175637273745
27.3.60	RNA.regulation of transcription.NIN-like bZIP-related family	5	0.010017593293363714
34.12	transport.metal	63	0.010311969708593055
27.3.24	RNA.regulation of transcription.MADS box transcription factor family	41	0.011694585342475248
14.15	S-assimilation.AKN	8	0.012064459875390567
30.2.6	signalling.receptor kinases.leucine rich repeat VI	7	0.01289815039771236
1.1.2	PS.lightreaction.photosystem I	13	0.013572471995610291
27.3.1	RNA.regulation of transcription.ABI3/VP1-related B3-domain-containing transcription factor family	11	0.013609485055197768
34.4	transport.nitrate	10	0.013778869632236512
26.28	misc.GDSL-motif lipase	50	0.014001888593123563
29.2.1.2.2.23	protein.synthesis.ribosomal protein.eukaryotic.60S subunit.L23	2	0.01448333222075715
34.19.99	transport.Major Intrinsic Proteins.unspecified	2	0.014978565906030784
16.5.1.1.1	secondary metabolism.sulfur-containing.glucosinolates.synthesis.aliphatic	15	0.015218784459961901
29.2.2	protein.synthesis.ribosome biogenesis	37	0.015369949995562703
34.18	transport.unspecified anions	9	0.015913242002421946
29.3.4.1	protein.targeting.secretory pathway.ER	18	0.016568583184921833
34.99	transport.misc	115	0.019340450772049156
29.2.1	protein.synthesis.ribosomal protein	263	0.020925863680224584
30.2.3	signalling.receptor kinases.leucine rich repeat III	27	0.021374791623657075
2.2	major CHO metabolism.degradation	65	0.021414382613784255
2.1.2.1	major CHO metabolism.synthesis.starch.AGPase	10	0.02168599858762832
29.5.7	protein.degradation.metalloprotease	12	0.02197079870384222
10.3.2	cell wall.hemicellulose synthesis.glucuronoxylan	7	0.02215636304210089
21.6	redox.dismutases and catalases	12	0.022492407141005755
11.9.3.5	lipid metabolism.lipid degradation.lysophospholipases.phosphoinositide phospholipase C	2	0.022498893691415667
31.1.1.3.11	cell.organisation.cytoskeleton.Myosin.Class XI	7	0.023273387086195717
2.2.1.1	major CHO metabolism.degradation.sucrose.fructokinase	11	0.02331984794540031
29.2.1.2	protein.synthesis.ribosomal protein.eukaryotic	241	0.023384032739336487
16.1.5	secondary metabolism.isoprenoids.terpenoids	19	0.02460144080990709
29.3.4.99	protein.targeting.secretory pathway.unspecified	65	0.026089770238631238
13.1.2.2.1	amino acid metabolism.synthesis.glutamate family.proline.delta 1-pyrroline-5-carboxylate synthetase	3	0.026592845246530272
30.2.10	signalling.receptor kinases.leucine rich repeat X	9	0.026771780308770143
20.2.99	stress.abiotic.unspecified	42	0.02690207162672431
11.3.8	lipid metabolism.Phospholipid synthesis.phosphatidylserine decarboxylase	4	0.02752209582489655
33.2	development.late embryogenesis abundant	3	0.028392037672059244
27.2	RNA.transcription	47	0.028414945121523583
1.2.2	PS.photorespiration.glycolate oxydase	9	0.028425940343649758
30.2.8	signalling.receptor kinases.leucine rich repeat VIII	24	0.028453509733662674
17.1.1.2	hormone metabolism.abscisic acid.synthesis-degradation.degradation	4	0.029064087925060097
17.1.1.2.1	hormone metabolism.abscisic acid.synthesis-degradation.degradation.8-hydroxylase	4	0.029064087925060097
11.1.3	lipid metabolism.FA synthesis and FA elongation.ketoacyl ACP synthase	4	0.029092454868400765
13.1.2.3.31	amino acid metabolism.synthesis.glutamate family.arginine.aspartate racemase	2	0.02962807642127374
29.2.1.1.3.2.2	protein.synthesis.ribosomal protein.prokaryotic.unknown organellar.50S subunit.L2	2	0.02983250843931973
16	secondary metabolism	341	0.02986811841744802
30.2.1	signalling.receptor kinases.leucine rich repeat I	4	0.030556307796503996
2.1	major CHO metabolism.synthesis	30	0.030587295480915877
11.1.1.1	lipid metabolism.FA synthesis and FA elongation.Acetyl CoA Carboxylation.homomeric Enzyme	2	0.030634429217533947
29.2.2.3	protein.synthesis.ribosome biogenesis.Pre-rRNA processing and modifications	24	0.031274029663671404
26.24	misc.GCN5-related N-acetyltransferase	6	0.031535632068064645
16.5.1.2.3	secondary metabolism.sulfur-containing.glucosinolates.regulation.indole	2	0.032661499538019445
21.4	redox.glutaredoxins	18	0.03270864126920858
31.1.1.2	cell.organisation.cytoskeleton.mikrotubuli	16	0.033058640997351896
1.1.40	PS.lightreaction.cyclic electron flow-chlororespiration	7	0.033096664283110755
11.8.2	lipid metabolism.'exotics' (steroids, squalene etc).methylsterol monooxygenase	7	0.03402633465756797
35.1.20	not assigned.no ontology.formin homology 2 domain-containing protein	13	0.034461999452435554
18.2	Co-factor and vitamine metabolism.thiamine	9	0.03501362297272825
27.3.14	RNA.regulation of transcription.CCAAT box binding factor family, HAP2	8	0.03533889571639959
16.5.1.2.1	secondary metabolism.sulfur-containing.glucosinolates.regulation.aliphatic	2	0.03671768686143695
35.1.25	not assigned.no ontology.paired amphipathic helix repeat-containing protein	4	0.03739400380347964
11.1.9	lipid metabolism.FA synthesis and FA elongation.long chain fatty acid CoA ligase	12	0.037635693936621833
1.1.2.1	PS.lightreaction.photosystem I.LHC-I	9	0.03779850142893548
26.4.1	misc.beta 1,3 glucan hydrolases.glucan endo-1,3-beta-glucosidase	15	0.03799722857185195
17.1	hormone metabolism.abscisic acid	50	0.04095560391378572
27.3.30	RNA.regulation of transcription.Trihelix, Triple-Helix transcription factor family	12	0.041049536791341046
16.2.1	secondary metabolism.phenylpropanoids.lignin biosynthesis	56	0.04284203550749769
17.3.1.1.3	hormone metabolism.brassinosteroid.synthesis-degradation.BRs.CPD	3	0.044111441128644735
26.14	misc.oxygenases	8	0.04487960292290988
17.3.2	hormone metabolism.brassinosteroid.signal transduction	18	0.04537226563177499
29.2.1.2.1.31	protein.synthesis.ribosomal protein.eukaryotic.40S subunit.SA	2	0.04571270166339498
17.1.1	hormone metabolism.abscisic acid.synthesis-degradation	19	0.045801342118456656
13.1.1.3.1	amino acid metabolism.synthesis.central amino acid metabolism.alanine.alanine aminotransferase	6	0.04594488033975219
9.7	mitochondrial electron transport / ATP synthesis.cytochrome c oxidase	13	0.04644311962674693
29.4.1.61	protein.postranslational modification.kinase.receptor like cytoplasmatic kinase X	3	0.04709008925406777
15.2	metal handling.binding, chelation and storage	43	0.04776862097274748
29.2.1.2.2.8	protein.synthesis.ribosomal protein.eukaryotic.60S subunit.L8	3	0.05000201811391804
13.2.5	amino acid metabolism.degradation.serine-glycine-cysteine group	9	0.050169145768849566
27.3.32	RNA.regulation of transcription.WRKY domain transcription factor family	32	0.05089886273429012
5.10	fermentation.aldehyde dehydrogenase	10	0.05162792530686693
29.2.1.1.3.2.99	protein.synthesis.ribosomal protein.prokaryotic.unknown organellar.50S subunit.unknown	2	0.053445677690644455
1.2.3	PS.photorespiration.aminotransferases peroxisomal	8	0.05473366342402697
29.2.2.2	protein.synthesis.ribosome biogenesis.Assembly factors	6	0.05763511003701517
17.3.2.99	hormone metabolism.brassinosteroid.signal transduction.other	3	0.05794312642932664
34.1	transport.p- and v-ATPases	21	0.05797706137875705
13.1.5.2.2	amino acid metabolism.synthesis.serine-glycine-cysteine group.glycine.glycine transaminase	5	0.05960179789704112
13.1.5	amino acid metabolism.synthesis.serine-glycine-cysteine group	26	0.059638800249954604
2.1.2.3	major CHO metabolism.synthesis.starch.starch branching	2	0.06085576275531124
29.1.7	protein.aa activation.alanine-tRNA ligase	2	0.06153303293312643
2.2.2.1.2	major CHO metabolism.degradation.starch.starch cleavage.beta amylase	12	0.06172251351890523
27.3.17	RNA.regulation of transcription.CPP(Zn),CPP1-related transcription factor family	5	0.0630990440968661
29.4.1.56	protein.postranslational modification.kinase.receptor like cytoplasmatic kinase VI	13	0.06342284913587015
11.9.2.1	lipid metabolism.lipid degradation.lipases.triacylglycerol lipase	24	0.0642441957922027
27.1.1	RNA.processing.splicing	17	0.06463883862844648
29.5.11.4.3.3	protein.degradation.ubiquitin.E3.SCF.cullin	8	0.0647894641826954
29.2.1.2.1	protein.synthesis.ribosomal protein.eukaryotic.40S subunit	95	0.06498672160920624
30.2.8.2	signalling.receptor kinases.leucine rich repeat VIII.VIII-2	18	0.06546714469002368
27.3.12	RNA.regulation of transcription.C3H zinc finger family	13	0.0655555973206654
8.1.2	TCA / org transformation.TCA.CS	2	0.06846219042472772
27.3.54	RNA.regulation of transcription.Histone acetyltransferases	11	0.06909195483247586
20.1.2	stress.biotic.receptors	12	0.0709242641988792
35.1.5	not assigned.no ontology.pentatricopeptide (PPR) repeat-containing protein	54	0.071504342806158
20.1.1	stress.biotic.respiratory burst	6	0.07217858200708255
34.6	transport.sulphate	17	0.07253912587521327
15	metal handling	62	0.07426082549323487
16.5.1	secondary metabolism.sulfur-containing.glucosinolates	51	0.07546619955633338
6.2	gluconeogenesis / glyoxylate cycle.malate synthase	2	0.07600527534870105
17.6	hormone metabolism.gibberelin	51	0.07716073020223768
11.3.7	lipid metabolism.Phospholipid synthesis.cyclopropane-fatty-acyl-phospholipid synthase	2	0.0780814621767143
18.7	Co-factor and vitamine metabolism.iron-sulphur clusters	2	0.07950143213578097
17.6.2	hormone metabolism.gibberelin.signal transduction	8	0.07994101895296479
29.2.1.2.2.22	protein.synthesis.ribosomal protein.eukaryotic.60S subunit.L22	5	0.0801410629215445
29.2.1.2.1.23	protein.synthesis.ribosomal protein.eukaryotic.40S subunit.S23	6	0.08102960660236946
13.2.2	amino acid metabolism.degradation.glutamate family	5	0.08110591512729015
11.9.1	lipid metabolism.lipid degradation.palmitoyl[protein] hydrolase	4	0.08117428145406819
13.1.3.5.3	amino acid metabolism.synthesis.aspartate family.lysine.LL-diaminopimelic acid aminotransferase	2	0.08237234105171395
30.10	signalling.phosphorelay	1	0.08351593011181624
17.5.3	hormone metabolism.ethylene.induced-regulated-responsive-activated	19	0.08359920359217865
27.3.65	RNA.regulation of transcription.Polycomb Group (PcG)	3	0.08392314789625044
17.5.1.2	hormone metabolism.ethylene.synthesis-degradation.1-aminocyclopropane-1-carboxylate oxidase	7	0.08478477404309892
30.2.17	signalling.receptor kinases.DUF 26	15	0.08554289891188604
34.16	transport.ABC transporters and multidrug resistance systems	100	0.08557917204599448
26.3.1	misc.gluco-, galacto- and mannosidases.alpha-galactosidase	2	0.08635252708099705
27.3.35	RNA.regulation of transcription.bZIP transcription factor family	51	0.08683052539863167
21.1.1	redox.thioredoxin.PDIL	22	0.08721466630972241
20.1.7.6	stress.biotic.PR-proteins.proteinase inhibitors	16	0.08788737161649782
20.1.7.6.1	stress.biotic.PR-proteins.proteinase inhibitors.trypsin inhibitor	16	0.08788737161649782
25.10	C1-metabolism.formate dehydrogenase	1	0.0888669139463429
29.5.11.20	protein.degradation.ubiquitin.proteasom	20	0.08923914900188028
16.5.1.3.1	secondary metabolism.sulfur-containing.glucosinolates.degradation.myrosinase	7	0.08930144031546838
16.8.1.1	secondary metabolism.flavonoids.anthocyanins.leucocyanidin dioxygenase	2	0.09184126992064888
26.26	misc.aminotransferases	2	0.09201611505332385
26.26.1	misc.aminotransferases.aminotransferase class IV family protein	2	0.09201611505332385
2.2.2.2	major CHO metabolism.degradation.starch.starch phosphorylase	4	0.09271077990117349
1.1.4	PS.lightreaction.ATP synthase	2	0.09370826774854413
29.2.1.2.1.14	protein.synthesis.ribosomal protein.eukaryotic.40S subunit.S14	6	0.09721433934397714
13.1.1.2.1	amino acid metabolism.synthesis.central amino acid metabolism.aspartate.aspartate aminotransferase	1	0.09803098804244868
11.9.3.2	lipid metabolism.lipid degradation.lysophospholipases.carboxylesterase	2	0.09874957599082146
29.7.4	protein.glycosylation.UDP-glucose glycoprotein glucosyltransferase	1	0.09939215938344136
29.2.1.2.2.10	protein.synthesis.ribosomal protein.eukaryotic.60S subunit.L10	1	0.10060880419040139
17.4.2	hormone metabolism.cytokinin.signal transduction	6	0.10108622256101103
34.23	transport.hormones	3	0.10181559916311334
34.23.1	transport.hormones.auxin	3	0.10181559916311334
11.9	lipid metabolism.lipid degradation	99	0.10188348865289304
29.3.2	protein.targeting.mitochondria	20	0.10245025704402923
20.1.7.12	stress.biotic.PR-proteins.plant defensins	4	0.10360957406838993
3.4.1	minor CHO metabolism.myo-inositol.poly-phosphatases	7	0.10433303771904101
17.7.1	hormone metabolism.jasmonate.synthesis-degradation	17	0.10451898512135926
16.5.1.1.1.1	secondary metabolism.sulfur-containing.glucosinolates.synthesis.aliphatic.branched-chain amino acid aminotransferase (BCAT/MAAT)	1	0.10454909930345023
27.3.10	RNA.regulation of transcription.C2C2(Zn) YABBY family	6	0.10592520420971585
27.3.6	RNA.regulation of transcription.bHLH,Basic Helix-Loop-Helix family	124	0.10645221718621056
17.7.1.4	hormone metabolism.jasmonate.synthesis-degradation.allene oxidase cyclase	1	0.10748590214886278
29.1.10	protein.aa activation.methionine-tRNA ligase	3	0.10805028712612738
8.2.9	TCA / org transformation.other organic acid transformatons.cyt MDH	4	0.10852936632745624
16.5.1.1.1.12	secondary metabolism.sulfur-containing.glucosinolates.synthesis.aliphatic.benzoate-CoA ligase	1	0.11008744824314624
13.1.4.1.1	amino acid metabolism.synthesis.branched chain group.common.acetolactate synthase	3	0.11080605177246845
11.1.1	lipid metabolism.FA synthesis and FA elongation.Acetyl CoA Carboxylation	5	0.1120872629959163
16.1.2.2	secondary metabolism.isoprenoids.mevalonate pathway.HMG-CoA synthase	4	0.11211808325204067
11.2.3	lipid metabolism.FA desaturation.omega 3 desaturase	3	0.11449836897239929
16.5.99	secondary metabolism.sulfur-containing.misc	7	0.1154359497474522
16.5.99.1	secondary metabolism.sulfur-containing.misc.alliinase	7	0.1154359497474522
17.7.2	hormone metabolism.jasmonate.signal transduction	5	0.11593273078339213
13.1.6.5.5	amino acid metabolism.synthesis.aromatic aa.tryptophan.tryptophan synthase	4	0.11696299588284065
11.8.1.1	lipid metabolism.'exotics' (steroids, squalene etc).sphingolipids.ceramidase	4	0.11843750423639082
34.15	transport.potassium	24	0.1212513841556198
10.8.1	cell wall.pectin*esterases.PME	33	0.12171215765505261
16.5.1.3	secondary metabolism.sulfur-containing.glucosinolates.degradation	13	0.12332846246997287
10.1.1.1	cell wall.precursor synthesis.NDP sugar pyrophosphorylase.GDP mannose	3	0.12411679742283566
26.17	misc.dynamin	5	0.12413039407676124
1.1.4.7	PS.lightreaction.ATP synthase.delta chain	1	0.12416237718564571
16.5.1.1.1.10	secondary metabolism.sulfur-containing.glucosinolates.synthesis.aliphatic.flavin-containing monooxygenase	2	0.1251015255601169
33.4	development.organ development	5	0.12626309017007187
33.4.3	development.organ development.shoot development.shoot development	5	0.12626309017007187
29.5.3	protein.degradation.cysteine protease	41	0.1268796844929284
29.2.2.2.1	protein.synthesis.ribosome biogenesis.Assembly factors.DExD-box helicases	4	0.1286377371686775
13.1.5.3.1	amino acid metabolism.synthesis.serine-glycine-cysteine group.cysteine.OASTL	8	0.12916401068266659
15.3	metal handling.regulation	2	0.1294666844633252
8.2.4	TCA / org transformation.other organic acid transformatons.IDH	2	0.13047821571895882
20.2.1	stress.abiotic.heat	147	0.13539002766838126
4.2	glycolysis.plastid branch	7	0.13549348874460831
16.8.4	secondary metabolism.flavonoids.flavonols	19	0.1361768444423987
17.7.1.2	hormone metabolism.jasmonate.synthesis-degradation.lipoxygenase	12	0.13622857126424925
29.2.2.3.3	protein.synthesis.ribosome biogenesis.Pre-rRNA processing and modifications.methylotransferases	6	0.13812723210882008
18.4.7	Co-factor and vitamine metabolism.pantothenate.phosphopantothenoylcysteine decarboxylase (PPCDC)	1	0.13878067833045277
19.7	tetrapyrrole synthesis.uroporphyrinogen decarboxylase	1	0.13898600521998206
27.1.2	RNA.processing.RNA helicase	10	0.13935859046064725
29.1.18	protein.aa activation.glutamine-tRNA ligase	1	0.14070617082071038
2.2.2.1	major CHO metabolism.degradation.starch.starch cleavage	15	0.14211924838047985
35.1.40	not assigned.no ontology.glycine rich proteins	30	0.14687391969249777
3.8.2	minor CHO metabolism.galactose.alpha-galactosidases	5	0.14805985066212246
30.4	signalling.phosphinositides	26	0.1487858778735589
26.7	misc.oxidases - copper, flavone etc	55	0.15090816148188677
16.5.1.1.3.4	secondary metabolism.sulfur-containing.glucosinolates.synthesis.indole.cytochrome P450 monooxygenase	2	0.151762239032774
11.8.8	lipid metabolism.'exotics' (steroids, squalene etc).squalene synthase	1	0.15217866658685963
15.1	metal handling.acquisition	9	0.15308727307109432
16.5.1.1.1.2	secondary metabolism.sulfur-containing.glucosinolates.synthesis.aliphatic.methylthioalkylmalate synthase (MAM)	1	0.15343045745860062
16.8.2.1	secondary metabolism.flavonoids.chalcones.naringenin-chalcone synthase	4	0.15382841561590052
29.3.4.3	protein.targeting.secretory pathway.vacuole	10	0.1544952996182336
27.3.46	RNA.regulation of transcription.DNA methyltransferases	3	0.15478897510840275
2.2.2.10	major CHO metabolism.degradation.starch.laforin like phosphoglucan phosphatase (SEX4)	2	0.1555795705823222
3.8.1	minor CHO metabolism.galactose.galactokinases	2	0.15605520269103948
29.2.1.2.2	protein.synthesis.ribosomal protein.eukaryotic.60S subunit	147	0.15680570453554796
7.1.2	OPP.oxidative PP.6-phosphogluconolactonase	3	0.15963272755775226
30.5	signalling.G-proteins	107	0.1613070611287894
18.4	Co-factor and vitamine metabolism.pantothenate	7	0.16242859401609958
16.1.4.1	secondary metabolism.isoprenoids.carotenoids.phytoene synthase	2	0.1635418442663641
16.2.1.7	secondary metabolism.phenylpropanoids.lignin biosynthesis.CCR1	10	0.16446638124807975
29.2.2.50	protein.synthesis.ribosome biogenesis.BRIX	1	0.16536363069192334
17.6.1.13	hormone metabolism.gibberelin.synthesis-degradation.GA2 oxidase	6	0.16574897501894267
34.30	transport.H+ transporting pyrophosphatase	1	0.16673588094749725
23.1.1.10	nucleotide metabolism.synthesis.pyrimidine.CTP synthetase	8	0.16801710775223264
26.9	misc.glutathione S transferases	26	0.1689386081287081
29.2.2.3.5	protein.synthesis.ribosome biogenesis.Pre-rRNA processing and modifications.DExD-box helicases	3	0.16984697986139496
26.8	misc.nitrilases, *nitrile lyases, berberine bridge enzymes, reticuline oxidases, troponine reductases	35	0.17098027977974795
29.2.1.2.1.16	protein.synthesis.ribosomal protein.eukaryotic.40S subunit.S16	2	0.17306237638446453
9.9	mitochondrial electron transport / ATP synthesis.F1-ATPase	9	0.18044114214509752
13.1.7.9	amino acid metabolism.synthesis.histidine.histidinol dehydrogenase	1	0.18080691282969408
1.1.2.2	PS.lightreaction.photosystem I.PSI polypeptide subunits	4	0.18237231803181553
29.2.1.1.1.2.18	protein.synthesis.ribosomal protein.prokaryotic.chloroplast.50S subunit.L18	1	0.18265232935042386
12.1.1	N-metabolism.nitrate metabolism.NR	1	0.18349575628463896
11.8.1	lipid metabolism.'exotics' (steroids, squalene etc).sphingolipids	10	0.18454530722912804
27.3.2	RNA.regulation of transcription.Alfin-like	5	0.18730929074793745
13.2	amino acid metabolism.degradation	40	0.18791469659985527
31.1.1.2.5	cell.organisation.cytoskeleton.mikrotubuli.MAP70	4	0.18951803235174935
3.1.1	minor CHO metabolism.raffinose family.galactinol synthases	2	0.19012725841285882
27.3.85	RNA.regulation of transcription.sigma like plant	5	0.19047505122706343
4.2.4	glycolysis.plastid branch.phosphofructokinase (PFK)	2	0.19296391795920753
34.5	transport.ammonium	6	0.19332402678088467
22.2	polyamine metabolism.degradation	2	0.19352253507312192
22.2.1	polyamine metabolism.degradation.polyamin oxidase	2	0.19352253507312192
16.8.3.1	secondary metabolism.flavonoids.dihydroflavonols.dihydroflavonol 4-reductase	5	0.1941523587728231
1.2.6	PS.photorespiration.hydroxypyruvate reductase	3	0.19515592488142808
30.2.12	signalling.receptor kinases.leucine rich repeat XII	5	0.19591127411858866
29.2.1.1.2	protein.synthesis.ribosomal protein.prokaryotic.mitochondrion	2	0.1961137485095908
30.6	signalling.MAP kinases	9	0.1980560113252181
2.2.2.3	major CHO metabolism.degradation.starch.glucan water dikinase	3	0.1982106624077069
29.4.1.51	protein.postranslational modification.kinase.receptor like cytoplasmatic kinase I	4	0.20045116266078344
4.1.1	glycolysis.cytosolic branch.UGPase	1	0.20097499385585071
2.1.2.2	major CHO metabolism.synthesis.starch.starch synthase	4	0.2026237944158642
11.9.4.2	lipid metabolism.lipid degradation.beta-oxidation.acyl CoA DH	7	0.20284619032053977
17.1.2	hormone metabolism.abscisic acid.signal transduction	15	0.20386311075282526
29.5.4	protein.degradation.aspartate protease	17	0.20391015556972159
16.1.2	secondary metabolism.isoprenoids.mevalonate pathway	23	0.20508519142133477
9.2	mitochondrial electron transport / ATP synthesis.NADH-DH	1	0.20552872799843747
9.2.1	mitochondrial electron transport / ATP synthesis.NADH-DH.type II	1	0.20552872799843747
9.2.1.4	mitochondrial electron transport / ATP synthesis.NADH-DH.type II.internal matrix	1	0.20552872799843747
23.4.99	nucleotide metabolism.phosphotransfer and pyrophosphatases.misc	8	0.20715407303365033
20.1.3.1	stress.biotic.signalling.MLO-like	9	0.21045763613130353
29.5.11.5	protein.degradation.ubiquitin.ubiquitin protease	6	0.21096648255767694
9.1	mitochondrial electron transport / ATP synthesis.NADH-DH	8	0.21169643615359232
13.1.6.2.1	amino acid metabolism.synthesis.aromatic aa.phenylalanine and tyrosine.chorismate mutase	4	0.21200197079756775
34.1.2	transport.p- and v-ATPases.H+-exporting ATPase	6	0.21303702777308725
13.1.3.4.11	amino acid metabolism.synthesis.aspartate family.methionine.S-adenosylmethionine synthetase	1	0.21353572180484637
2.2.1.3	major CHO metabolism.degradation.sucrose.invertases	7	0.21390587588000268
30.4.5	signalling.phosphinositides.inositol-1,3,4-trisphosphate 5/6-kinase	1	0.21504990030786356
10.1.1	cell wall.precursor synthesis.NDP sugar pyrophosphorylase	5	0.21554554050284924
16.5.1.1.4	secondary metabolism.sulfur-containing.glucosinolates.synthesis.shared	7	0.21652568972498007
29.7	protein.glycosylation	30	0.21655722955317253
35.1.16	not assigned.no ontology.speckle-type POZ protein-related	2	0.21671585743511496
29.2.1.2.2.82	protein.synthesis.ribosomal protein.eukaryotic.60S subunit.P2	3	0.21890815317273285
30.1	signalling.in sugar and nutrient physiology	25	0.22016431604872055
2.2.1.3.2	major CHO metabolism.degradation.sucrose.invertases.cell wall	1	0.22166842680418342
29.2.6	protein.synthesis.ribosomal RNA	1	0.22205653631003894
29.2.1.2.2.31	protein.synthesis.ribosomal protein.eukaryotic.60S subunit.L31	5	0.22288102402909193
31.1.1.2.6	cell.organisation.cytoskeleton.mikrotubuli.MAP65	5	0.2242337202122462
34.11	transport.NDP-sugars at the ER	9	0.22582693089914377
26.30	misc. other Ferredoxins and Rieske domain	2	0.22589227974918336
29.2.1.1.1.2.3	protein.synthesis.ribosomal protein.prokaryotic.chloroplast.50S subunit.L3	1	0.22704764004697953
3.4.4	minor CHO metabolism.myo-inositol.myo inositol oxygenases	7	0.2334901527756208
30.2.8.1	signalling.receptor kinases.leucine rich repeat VIII.VIII-1	6	0.23407923886311321
30.2.7	signalling.receptor kinases.leucine rich repeat VII	4	0.23675892924881992
29.5.11.4.3.1	protein.degradation.ubiquitin.E3.SCF.SKP	9	0.23682459300873313
29.5.2	protein.degradation.autophagy	11	0.24022877607888107
17.3.2.1	hormone metabolism.brassinosteroid.signal transduction.BRI	11	0.24089522368846472
11.10.1	lipid metabolism.glycolipid synthesis.MGDG synthase	4	0.24180172590786872
29.5.11.4.2	protein.degradation.ubiquitin.E3.RING	203	0.24266015958530018
17.7.1.10	hormone metabolism.jasmonate.synthesis-degradation.jasmonate-O-methyltransferase	1	0.24384553602781875
17.6.1	hormone metabolism.gibberelin.synthesis-degradation	24	0.24462961662003657
9.1.2	mitochondrial electron transport / ATP synthesis.NADH-DH.localisation not clear	7	0.24537651885049
29.1.6	protein.aa activation.lysine-tRNA ligase	2	0.24551171255177368
17.6.1.12	hormone metabolism.gibberelin.synthesis-degradation.GA3 oxidase	2	0.24617581621927975
13	amino acid metabolism	190	0.24676707927156705
23.5.4	nucleotide metabolism.deoxynucleotide metabolism.ribonucleoside-diphosphate reductase	1	0.2472863187176435
9.4	mitochondrial electron transport / ATP synthesis.alternative oxidase	1	0.24749593822842314
29.2.1.2.1.28	protein.synthesis.ribosomal protein.eukaryotic.40S subunit.S28	7	0.2477681477839424
27.3.64	RNA.regulation of transcription.PHOR1	3	0.247926286068228
20.1.7.10.1	stress.biotic.PR-proteins.NPR.NPR1	3	0.24847217834308383
27.4	RNA.RNA binding	60	0.2513632934431997
10.2.1	cell wall.cellulose synthesis.cellulose synthase	15	0.2516137878396387
18.2.1	Co-factor and vitamine metabolism.thiamine.thiamine diphosphokinase	2	0.2519841477734259
1.1.6	PS.lightreaction.NADH DH	4	0.25349637776923606
2.2.1.3.1	major CHO metabolism.degradation.sucrose.invertases.neutral	4	0.25394979909876136
27.3.83	RNA.regulation of transcription.GRF zinc finger family	3	0.25456338281313107
29.2.2.2.2	protein.synthesis.ribosome biogenesis.Assembly factors.GTPases	2	0.25469689517120075
13.2.1	amino acid metabolism.degradation.central amino acid metabolism	2	0.25575731848411676
17.1.1.1	hormone metabolism.abscisic acid.synthesis-degradation.synthesis	7	0.25733467340804284
1.1.1.2	PS.lightreaction.photosystem II.PSII polypeptide subunits	18	0.25742733321710465
29.2.99	protein.synthesis.misc	3	0.2587855037531383
17.5.1.20	hormone metabolism.ethylene.synthesis-degradation.XBAT32	1	0.26019277528155094
16.1.4	secondary metabolism.isoprenoids.carotenoids	12	0.26052033330888524
19.99	tetrapyrrole synthesis.unspecified	4	0.2626448588278709
3.1.1.1	minor CHO metabolism.raffinose family.galactinol synthases.known	1	0.263792214402121
21.1	redox.thioredoxin	48	0.2639994495525457
31.2	cell.division	47	0.2640661697212791
27.3.39	RNA.regulation of transcription.AtSR Transcription Factor family	7	0.2653823320198023
29.1.11	protein.aa activation.serine-tRNA ligase	3	0.26807788605297905
1.3.13	PS.calvin cycle.rubisco interacting	2	0.268251279562822
17.2.3	hormone metabolism.auxin.induced-regulated-responsive-activated	100	0.26890239080630157
5.2	fermentation.PDC	1	0.2693110976405286
30.99	signalling.unspecified	5	0.2729794702685824
30.2.4	signalling.receptor kinases.leucine rich repeat IV	4	0.2757018223723082
4.1.8	glycolysis.cytosolic branch.glyceraldehyde 3-phosphate dehydrogenase (GAP-DH)	2	0.2757699420202162
16.1.2.8	secondary metabolism.isoprenoids.mevalonate pathway.geranyl diphosphate synthase	3	0.27596205034745314
30.4.1	signalling.phosphinositides.phosphatidylinositol-4-phosphate 5-kinase	7	0.2773790825855811
17.6.1.4	hormone metabolism.gibberelin.synthesis-degradation.ent-kaurenoic acid hydroxylase/oxygenase	3	0.2781215569481439
17.5	hormone metabolism.ethylene	62	0.278437101804637
28	DNA	151	0.27918650859520877
13.1.6.5.1	amino acid metabolism.synthesis.aromatic aa.tryptophan.anthranilate synthase	4	0.2816765789240747
22.1	polyamine metabolism.synthesis	9	0.28342564506097423
35.1.26	not assigned.no ontology.DC1 domain containing protein	5	0.2876688102308342
22.1.3	polyamine metabolism.synthesis.arginine decarboxylase	2	0.28793179862974305
11.3.9	lipid metabolism.Phospholipid synthesis.choline monooxygenase	1	0.29053392502175246
16.4.1	secondary metabolism.N misc.alkaloid-like	23	0.29077619109309855
29.1.1	protein.aa activation.tyrosine-tRNA ligase	2	0.2908208423326182
17.1.1.1.1	hormone metabolism.abscisic acid.synthesis-degradation.synthesis.zeaxanthin epoxidase	2	0.29169134457140244
26.12	misc.peroxidases	38	0.2922162578921643
27.3.21	RNA.regulation of transcription.GRAS transcription factor family	7	0.2929763314107938
16.5.1.1.3.3	secondary metabolism.sulfur-containing.glucosinolates.synthesis.indole.indole-3-methyl-desulfoglucosinolate sulfotransferase	4	0.29595721059411484
27.3.47	RNA.regulation of transcription.ELF3	2	0.29636357816388603
23.1	nucleotide metabolism.synthesis	15	0.29669188552265763
23.4.1	nucleotide metabolism.phosphotransfer and pyrophosphatases.adenylate kinase	5	0.2977705152172958
27.3.19	RNA.regulation of transcription.EIN3-like(EIL) transcription factor family	1	0.298208938302685
16.8.2.2	secondary metabolism.flavonoids.chalcones.chalcone isomerase	4	0.2998557950160174
30.4.3	signalling.phosphinositides.bis(5''-nucleosyl)-tetraphosphatase	3	0.3005909440523167
35.1.9	not assigned.no ontology.BTB/POZ domain-containing protein	2	0.3011280082397796
10.5	cell wall.cell wall proteins	34	0.30452865922540245
27.3.4	RNA.regulation of transcription.ARF, Auxin Response Factor family	15	0.3057834588465753
27.1.19	RNA.processing.ribonucleases	12	0.3071334304312407
4.1.10	glycolysis.cytosolic branch.aldolase	2	0.30882217324921646
27.3.66	RNA.regulation of transcription.Psudo ARR transcription factor family	12	0.3132063018206268
29.2.2.1	protein.synthesis.ribosome biogenesis.export from nucleus	5	0.31385826487391844
29.1.22	protein.aa activation.asparagine-tRNA ligase	2	0.3144155893095282
6.3	gluconeogenesis / glyoxylate cycle.Malate DH	3	0.31491591658929585
23.4.10	nucleotide metabolism.phosphotransfer and pyrophosphatases.nucleoside diphosphate kinase	1	0.3156903829630422
1.1.30	PS.lightreaction.state transition	1	0.31785982643485977
29.5.1	protein.degradation.subtilases	23	0.31792581658656416
6.4	gluconeogenesis / glyoxylate cycle.PEPCK	1	0.31929076780845733
4.1.12	glycolysis.cytosolic branch.phosphoglycerate mutase	8	0.32029877979068183
11.2.4	lipid metabolism.FA desaturation.omega 6 desaturase	4	0.3203598237266721
11.2.1	lipid metabolism.FA desaturation.desaturase	12	0.32038454789179527
29.2.1.1.2.1	protein.synthesis.ribosomal protein.prokaryotic.mitochondrion.30S subunit	1	0.3212260875190508
29.2.1.1.2.1.3	protein.synthesis.ribosomal protein.prokaryotic.mitochondrion.30S subunit.S3	1	0.3212260875190508
29.2.1.2.2.30	protein.synthesis.ribosomal protein.eukaryotic.60S subunit.L30	8	0.3248014817879042
4.1.14	glycolysis.cytosolic branch.pyruvate kinase (PK)	7	0.32554852394954475
12.2.1.1	N-metabolism.ammonia metabolism.glutamate synthase.ferredoxin dependent	2	0.32696309298217163
4.2.2	glycolysis.plastid branch.phosphoglucomutase (PGM)	1	0.3285992369471362
2.1.2.4	major CHO metabolism.synthesis.starch.debranching	2	0.3294301502804333
30.2.13	signalling.receptor kinases.leucine rich repeat XIII	4	0.3296258935673344
19.10	tetrapyrrole synthesis.magnesium chelatase	3	0.32964564523735884
11.9.3.1	lipid metabolism.lipid degradation.lysophospholipases.phospholipase D	12	0.3319329316366141
35.1.19	not assigned.no ontology.C2 domain-containing protein	21	0.33246495618507177
29.4	protein.postranslational modification	332	0.33286153307124966
31.1.1.2.10	cell.organisation.cytoskeleton.mikrotubuli.organizers	1	0.3329345103376613
31.1.1.2.10.1	cell.organisation.cytoskeleton.mikrotubuli.organizers.tonneau	1	0.3329345103376613
25.8	C1-metabolism.tetrahydrofolate synthase	2	0.33399188642513705
11.1.1.2.2	lipid metabolism.FA synthesis and FA elongation.Acetyl CoA Carboxylation.heteromeric Complex.beta Carboxyltransferase	1	0.3362745197459627
19.40	tetrapyrrole synthesis.regulation	3	0.3377532046289713
13.1.6.1.10	amino acid metabolism.synthesis.aromatic aa.chorismate.dehydroquinate/shikimate dehydrogenase	2	0.3384111219962387
26.18	misc.invertase/pectin methylesterase inhibitor family protein	32	0.33913381425340905
17.3.1.1	hormone metabolism.brassinosteroid.synthesis-degradation.BRs	12	0.34082956556744337
13.1.6.5.4	amino acid metabolism.synthesis.aromatic aa.tryptophan.indole-3-glycerol phosphate synthase	3	0.34123456700417926
16.5.1.1.2	secondary metabolism.sulfur-containing.glucosinolates.synthesis.aromatic	1	0.3423667373879225
16.5.1.1.2.1	secondary metabolism.sulfur-containing.glucosinolates.synthesis.aromatic.CYP79A2 monooxygenase	1	0.3423667373879225
10.1.9	cell wall.precursor synthesis.MUR4	6	0.34250286975958844
17.3.1.1.5	hormone metabolism.brassinosteroid.synthesis-degradation.BRs.metabolic regulation	4	0.3434550742933071
13.1.4	amino acid metabolism.synthesis.branched chain group	14	0.3437216113076683
23.2.1.2	nucleotide metabolism.degradation.pyrimidine.uridine nucleosidase	4	0.3462384920453432
13.1.4.5.1	amino acid metabolism.synthesis.branched chain group.isoleucine specific.threonine ammonia-lyase	2	0.3469896119157936
29.4.1.59	protein.postranslational modification.kinase.receptor like cytoplasmatic kinase IX	7	0.34864850572723205
26.3.5	misc.gluco-, galacto- and mannosidases.glycosyl hydrolase family 5	1	0.3488588226052599
29.2.1.1.3.2.14	protein.synthesis.ribosomal protein.prokaryotic.unknown organellar.50S subunit.L14	1	0.3502459202823896
10.1.3	cell wall.precursor synthesis.AXS	1	0.35104011604847707
26.10	misc.cytochrome P450	103	0.351267182545696
30.2.5	signalling.receptor kinases.leucine rich repeat V	3	0.3518159130890106
21.2.1	redox.ascorbate and glutathione.ascorbate	15	0.3529700987174136
27.3.67	RNA.regulation of transcription.putative transcription regulator	76	0.3534853883664415
3	minor CHO metabolism	92	0.35387948826257487
21.2.2	redox.ascorbate and glutathione.glutathione	11	0.3550675777584052
16.1.4.4	secondary metabolism.isoprenoids.carotenoids.lycopene epsilon cyclase	3	0.3570870267467914
13.1.1.1.2	amino acid metabolism.synthesis.central amino acid metabolism.GABA.GABA transaminase	2	0.35878330635781386
27.3.25	RNA.regulation of transcription.MYB domain transcription factor family	109	0.3610727503679616
16.2.1.5	secondary metabolism.phenylpropanoids.lignin biosynthesis.C3H	1	0.36119855197187967
27.3.69	RNA.regulation of transcription.SET-domain transcriptional regulator family	8	0.36232069314604765
13.1.1	amino acid metabolism.synthesis.central amino acid metabolism	25	0.36239242544869243
27.3.15	RNA.regulation of transcription.CCAAT box binding factor family, HAP3	4	0.36378113887583835
29.2.1.1.3.2.35	protein.synthesis.ribosomal protein.prokaryotic.unknown organellar.50S subunit.L35	1	0.3655303926012824
17.3.1.1.2	hormone metabolism.brassinosteroid.synthesis-degradation.BRs.DWF4	1	0.36580220520899753
18.4.1	Co-factor and vitamine metabolism.pantothenate.branched-chain amino acid aminotransferase	6	0.3658036820249935
1.3.4	PS.calvin cycle.GAP	4	0.3660209056163093
29.2.1.99	protein.synthesis.ribosomal protein.unknown	3	0.3668332811261812
29.2.1.99.99	protein.synthesis.ribosomal protein.unknown.unknown	3	0.3668332811261812
16.8.5	secondary metabolism.flavonoids.isoflavones	3	0.36844735163534564
16.8.5.1	secondary metabolism.flavonoids.isoflavones.isoflavone reductase	3	0.36844735163534564
29.5.11.1	protein.degradation.ubiquitin.ubiquitin	16	0.36887613953618276
1.2.7	PS.photorespiration.glycerate kinase	4	0.3707317850995784
29.2.2.3.1	protein.synthesis.ribosome biogenesis.Pre-rRNA processing and modifications.snoRNPs	12	0.3720250043299377
11.9.4.5	lipid metabolism.lipid degradation.beta-oxidation.acyl-CoA thioesterase	5	0.37381064100937955
21.99	redox.misc	4	0.3745826488955706
30.2.15	signalling.receptor kinases.thaumatin like	4	0.3790832884254069
26	misc	809	0.38149376649054373
34.1.1.2	transport.p- and v-ATPases.H+-transporting two-sector ATPase.subunit C	1	0.38331995468859686
27.3.16	RNA.regulation of transcription.CCAAT box binding factor family, HAP5	6	0.3858102269353987
29.2.1.1	protein.synthesis.ribosomal protein.prokaryotic	19	0.38703144646456716
27.3.50	RNA.regulation of transcription.General Transcription	19	0.3881148429414772
21.3	redox.heme	4	0.390231987197871
34.19.2	transport.Major Intrinsic Proteins.TIP	7	0.3903540555280507
16.1.4.7	secondary metabolism.isoprenoids.carotenoids.carotenoid epsilon ring hydroxylase	1	0.3904968701422339
11.1.10	lipid metabolism.FA synthesis and FA elongation.beta ketoacyl CoA synthase	21	0.39092628110503425
16.8.4.2	secondary metabolism.flavonoids.flavonols.flavonol 3-O-glycosyltransferase	2	0.3922323546619503
21.5.1	redox.peroxiredoxin.BAS1	1	0.3943292500689881
27.3.44	RNA.regulation of transcription.Chromatin Remodeling Factors	7	0.3949705991741574
13.1.6.3.1	amino acid metabolism.synthesis.aromatic aa.phenylalanine.arogenate dehydratase / prephenate dehydratase	6	0.3953166883404572
16.5.1.1.4.2	secondary metabolism.sulfur-containing.glucosinolates.synthesis.shared.alkylthiohydroximate C-S lyase	3	0.3960231413273322
13.1.3.4.13	amino acid metabolism.synthesis.aspartate family.methionine.methionine S-methyltransferase	3	0.3973017556453742
35.1.21	not assigned.no ontology.epsin N-terminal homology (ENTH) domain-containing protein	5	0.3993468701036358
13.2.4	amino acid metabolism.degradation.branched chain group	6	0.40104681075912674
2.2.2.6	major CHO metabolism.degradation.starch.transporter	6	0.40163430854874704
16.2.1.6	secondary metabolism.phenylpropanoids.lignin biosynthesis.CCoAOMT	7	0.40201144167330394
29.2.1.1.2.2	protein.synthesis.ribosomal protein.prokaryotic.mitochondrion.50S subunit	1	0.403070973795455
29.2.1.1.2.2.2	protein.synthesis.ribosomal protein.prokaryotic.mitochondrion.50S subunit.L2	1	0.403070973795455
1.1.4.9	PS.lightreaction.ATP synthase.subunit B_ (ATPX)	1	0.40494886368843175
29.2.2.3.99	protein.synthesis.ribosome biogenesis.Pre-rRNA processing and modifications.misc	3	0.4052762280998657
13.1.6.4.3	amino acid metabolism.synthesis.aromatic aa.tyrosine.tyrosine transaminase	3	0.4074523331108934
29.2.1.2.2.1730	protein.synthesis.ribosomal protein.eukaryotic.60S subunit.L7/L30/S12	1	0.4075576370564836
10.5.1.1	cell wall.cell wall proteins.AGPs.AGP	12	0.40857574025662613
17.7	hormone metabolism.jasmonate	30	0.40964954395066977
34.7	transport.phosphate	31	0.41452781597975247
27.3.68	RNA.regulation of transcription.PWWP domain protein	1	0.41485660392787016
21.2.1.2	redox.ascorbate and glutathione.ascorbate.GDP-L-galactose-hexose-1-phosphate guanyltransferase	3	0.4149114956711608
29.2.1.2.2.518	protein.synthesis.ribosomal protein.eukaryotic.60S subunit.L18A	2	0.41504606905658487
29.4.1.57	protein.postranslational modification.kinase.receptor like cytoplasmatic kinase VII	33	0.41518118782262486
23.3.2	nucleotide metabolism.salvage.nucleoside kinases	2	0.41712510003877956
23.3.2.2	nucleotide metabolism.salvage.nucleoside kinases.uridine kinase	2	0.41712510003877956
26.23	misc.rhodanese	1	0.4172084940850991
11.3.5	lipid metabolism.Phospholipid synthesis.diacylglycerol kinase	6	0.41946821146100044
25.5	C1-metabolism.Methylenetetrahydrofolate dehydrogenase & Methenyltetrahydrofolate cyclohydrolase	4	0.42121754239342507
29.2.5	protein.synthesis.release	1	0.42163941397831683
19.16	tetrapyrrole synthesis.chlorophyll b synthase	1	0.4232709743179184
13.1.4.1.4	amino acid metabolism.synthesis.branched chain group.common.branched-chain amino acid aminotransferase	8	0.4246888998155013
7.1.3	OPP.oxidative PP.6-phosphogluconate dehydrogenase	1	0.4247574128946151
1.3.7	PS.calvin cycle.FBPase	2	0.4248707177450788
16.1.2.7	secondary metabolism.isoprenoids.mevalonate pathway.isopentenyl pyrophosphate:dimethyllallyl pyrophosphate isomerase	5	0.4271393222752874
20.1.3	stress.biotic.signalling	19	0.4287316682037292
30.2.26	signalling.receptor kinases.crinkly like	2	0.43169000231398935
20.1.7.10	stress.biotic.PR-proteins.NPR	5	0.4317609854835137
16.1.1.10	secondary metabolism.isoprenoids.non-mevalonate pathway.geranylgeranyl pyrophosphate synthase	4	0.43372647139123444
19.2	tetrapyrrole synthesis.glu-tRNA reductase	2	0.4355235346606696
11.8.3	lipid metabolism.'exotics' (steroids, squalene etc).UDP-glucose:sterol glucosyltransferase	2	0.43648497726235114
11.1.13	lipid metabolism.FA synthesis and FA elongation.acyl-CoA binding protein	2	0.4370196400456739
13.99	amino acid metabolism.misc	5	0.43895100573227674
11.8.10	lipid metabolism.'exotics' (steroids, squalene etc).phosphatidylcholinesterol O-acyltransferase	2	0.4410416133273882
23	nucleotide metabolism	78	0.4413459274750616
3.2.4	minor CHO metabolism.trehalose.trehalase	4	0.44453547119157966
27.3.37	RNA.regulation of transcription.AS2,Lateral Organ Boundaries Gene Family	33	0.44464580111643864
2.2.1.4	major CHO metabolism.degradation.sucrose.hexokinase	3	0.4448384711245128
13.1.3.5.1	amino acid metabolism.synthesis.aspartate family.lysine.dihydrodipicolinate synthase	2	0.4458417598011426
17.3.1.2.2	hormone metabolism.brassinosteroid.synthesis-degradation.sterols.SMT2	2	0.44676201518510794
8.2.11	TCA / org transformation.other organic acid transformatons.atp-citrate lyase	2	0.4469245253163621
23.3.3	nucleotide metabolism.salvage.NUDIX hydrolases	18	0.4472514698946961
29.1.20	protein.aa activation.phenylalanine-tRNA ligase	5	0.4473056536814864
30.4.4	signalling.phosphinositides.phosphoinositide phospholipase C	7	0.4475215754747368
11.1.11	lipid metabolism.FA synthesis and FA elongation.fatty acid elongase	1	0.448952113737644
16.2.1.4	secondary metabolism.phenylpropanoids.lignin biosynthesis.HCT	1	0.4501051082531702
34.1.1	transport.p- and v-ATPases.H+-transporting two-sector ATPase	3	0.4511283589493731
11.1.15	lipid metabolism.FA synthesis and FA elongation.ACP desaturase	2	0.45132499190267195
16.1.2.3	secondary metabolism.isoprenoids.mevalonate pathway.HMG-CoA reductase	4	0.45155625649691417
26.3	misc.gluco-, galacto- and mannosidases	69	0.45557054000997477
2.1.1.1	major CHO metabolism.synthesis.sucrose.SPS	7	0.45606000294861393
10.8.99	cell wall.pectin*esterases.misc	3	0.45616945118912394
1.1.5.3	PS.lightreaction.other electron carrier (ox/red).ferredoxin reductase	3	0.4613771674925413
26.21	misc.protease inhibitor/seed storage/lipid transfer protein (LTP) family protein	60	0.4614910704980567
11.9.3.3	lipid metabolism.lipid degradation.lysophospholipases.glycerophosphodiester phosphodiesterase	18	0.4615139714448854
3.1.1.2	minor CHO metabolism.raffinose family.galactinol synthases.putative	1	0.4621171860976594
12.2.1	N-metabolism.ammonia metabolism.glutamate synthase	4	0.4627704219226638
28.1.1	DNA.synthesis/chromatin structure.retrotransposon/transposase	3	0.4671619583412665
28.1.1.4	DNA.synthesis/chromatin structure.retrotransposon/transposase.hat-like transposase	3	0.4671619583412665
4.1.4	glycolysis.cytosolic branch.phosphofructokinase (PFK)	2	0.47039557581505287
1.1.5	PS.lightreaction.other electron carrier (ox/red)	4	0.4732674846858249
27.3.23	RNA.regulation of transcription.HSF,Heat-shock transcription factor family	12	0.4741417626018909
19.12	tetrapyrrole synthesis.magnesium-protoporphyrin IX monomethyl ester (oxidative) cyclase	3	0.47513552603861164
31.3	cell.cycle	56	0.4763213381205922
14.1	S-assimilation.ATPS	3	0.4770143600087886
27.3.52	RNA.regulation of transcription.Global transcription factor group	4	0.47918186686399505
26.19	misc.plastocyanin-like	16	0.4804616896102299
13.1.5.2.3	amino acid metabolism.synthesis.serine-glycine-cysteine group.glycine.serine glyoxylate aminotransferase	3	0.48101459118793155
17.6.1.3	hormone metabolism.gibberelin.synthesis-degradation.ent-kaurene oxidase	1	0.4813839507110056
29.2.1.2.2.141	protein.synthesis.ribosomal protein.eukaryotic.60S subunit.L4/L1	2	0.4822403012380836
17.2.1	hormone metabolism.auxin.synthesis-degradation	15	0.4826953214681069
29.1.16	protein.aa activation.cysteine-tRNA ligase	1	0.4839427737861173
28.1.3.1	DNA.synthesis/chromatin structure.histone.H1	1	0.48410294482485816
29.2.1.2.2.24	protein.synthesis.ribosomal protein.eukaryotic.60S subunit.L24	4	0.48453511318199993
31.1.1	cell.organisation.cytoskeleton	50	0.4849630598951786
16.1.2.1	secondary metabolism.isoprenoids.mevalonate pathway.acetyl-CoA C-acyltransferase	6	0.4859490540537308
35.1.2	not assigned.no ontology.agenet domain-containing protein	7	0.48630565325564584
31.1.1.1.1	cell.organisation.cytoskeleton.actin.Actin	12	0.4868342360423133
29.2.1.2.2.9	protein.synthesis.ribosomal protein.eukaryotic.60S subunit.L9	2	0.4883651713711131
1.1.3	PS.lightreaction.cytochrome b6/f	1	0.48956582732162635
34.9	transport.metabolite transporters at the mitochondrial membrane	28	0.4930386524206418
26.16	misc.myrosinases-lectin-jacalin	27	0.493284849444531
26.3.4	misc.gluco-, galacto- and mannosidases.endoglucanase	15	0.49479918514348276
26.6	misc.O-methyl transferases	15	0.49553221639039546
16.5.1.1.4.3	secondary metabolism.sulfur-containing.glucosinolates.synthesis.shared.UDP-glycosyltransferase	2	0.4957929796831559
29.6	protein.folding	24	0.4979854888102146
17.1.1.1.10	hormone metabolism.abscisic acid.synthesis-degradation.synthesis.9-cis-epoxycarotenoid dioxygenase	5	0.5008211564103293
16.8.4.1	secondary metabolism.flavonoids.flavonols.flavonol synthase (FLS)	6	0.5009829847188483
17.3.3	hormone metabolism.brassinosteroid.induced-regulated-responsive-activated	2	0.5012011878316525
11.3.1	lipid metabolism.Phospholipid synthesis.1-acylglycerol-3-phosphate O-acyltransferase	9	0.50130664550207
35.1.27	not assigned.no ontology.tetratricopeptide repeat (TPR)	11	0.5014216034086414
30.2.14	signalling.receptor kinases.leucine rich repeat XIV	1	0.5047583094240164
29.4.1.58	protein.postranslational modification.kinase.receptor like cytoplasmatic kinase VIII	6	0.5085409874092085
34.19.4	transport.Major Intrinsic Proteins.SIP	2	0.5086155094942973
17.3.2.2	hormone metabolism.brassinosteroid.signal transduction.BZR	4	0.5114921322232506
29.2.4	protein.synthesis.elongation	11	0.5130371347340544
29.1.12	protein.aa activation.aspartate-tRNA ligase	2	0.5170248415669356
30.2.24	signalling.receptor kinases.S-locus glycoprotein like	12	0.5189325357696907
18.5	Co-factor and vitamine metabolism.folate & vitamine K	3	0.5211853971969371
18.5.2	Co-factor and vitamine metabolism.folate & vitamine K.vitamine K	3	0.5211853971969371
34.14	transport.unspecified cations	33	0.52212370128045
11.9.2.2	lipid metabolism.lipid degradation.lipases.acylglycerol lipase	1	0.5235291579604107
28.1.3	DNA.synthesis/chromatin structure.histone	11	0.524236864744267
29.3.99	protein.targeting.unknown	3	0.5243640124594807
25.4	C1-metabolism.5-formyltetrahydrofolate cyclo-ligase	2	0.5255056167690588
31.1.1.3.8	cell.organisation.cytoskeleton.Myosin.Class VII	1	0.5289692734398566
16.1.1.1	secondary metabolism.isoprenoids.non-mevalonate pathway.DXS	1	0.5297247811609616
17.2	hormone metabolism.auxin	140	0.5298122412856947
27.3.81	RNA.regulation of transcription.S1FA	2	0.5313176770785888
23.2.1.3	nucleotide metabolism.degradation.pyrimidine.dihydrouracil dehydrogenase	1	0.5314897629699467
27.3.55	RNA.regulation of transcription.HDA	8	0.5344731507099638
35.1.1	not assigned.no ontology.ABC1 family protein	10	0.5393090494675434
22.1.7	polyamine metabolism.synthesis.spermine synthase	1	0.5405288166140132
4.1.5	glycolysis.cytosolic branch.pyrophosphate-fructose-6-P phosphotransferase	6	0.5406067731525714
4.3.12	glycolysis.unclear/dually targeted.phosphoglycerate mutase	4	0.5430320608771703
16.1.3.1	secondary metabolism.isoprenoids.tocopherol biosynthesis.hydroxyphenylpyruvate dioxygenase	2	0.5450248148914576
16.1.3.5	secondary metabolism.isoprenoids.tocopherol biosynthesis.tocopherol methyltransferase	1	0.5475929659097662
4.2.12	glycolysis.plastid branch.phosphoglycerate mutase	2	0.5483428797536608
31.4	cell.vesicle transport	50	0.5495798779726312
29.3.4.4	protein.targeting.secretory pathway.plasma membrane	5	0.5518634630232374
29.1.17	protein.aa activation.glutamate-tRNA ligase	1	0.5536718060519666
16.5.1.1.4.1	secondary metabolism.sulfur-containing.glucosinolates.synthesis.shared.CYP83B1 phenylacetaldoxime monooxygenase	2	0.5545226711501345
29.3.5	protein.targeting.peroxisomes	7	0.5545487870533589
1.2.5	PS.photorespiration.serine hydroxymethyltransferase	5	0.555165296792187
16.2.1.3	secondary metabolism.phenylpropanoids.lignin biosynthesis.4CL	9	0.5593507285198973
3.4.3	minor CHO metabolism.myo-inositol.InsP Synthases	4	0.5599125580450495
29.2.1.1.3.2	protein.synthesis.ribosomal protein.prokaryotic.unknown organellar.50S subunit	11	0.5630011111948082
26.22	misc.short chain dehydrogenase/reductase (SDR)	29	0.5662887757258663
27.3.71	RNA.regulation of transcription.SNF7	7	0.5705420103170038
10.1.6	cell wall.precursor synthesis.GAE	1	0.5709708949860401
17.8.1.1.4	hormone metabolism.salicylic acid.synthesis-degradation.synthesis.SA glucosyltransferase ether bond making SAG	2	0.5722148498897813
1.2.4.1	PS.photorespiration.glycine cleavage.P subunit	1	0.5731512435850177
16.5.1.1.1.9	secondary metabolism.sulfur-containing.glucosinolates.synthesis.aliphatic.sulfotransferase	4	0.573501552577631
23.2.1	nucleotide metabolism.degradation.pyrimidine	5	0.5736912592692183
29.2.1.2.1.21	protein.synthesis.ribosomal protein.eukaryotic.40S subunit.S21	6	0.5752583964649995
29.2.1.2.1.2	protein.synthesis.ribosomal protein.eukaryotic.40S subunit.S2	2	0.5762306920185793
29.2.3	protein.synthesis.initiation	35	0.5768135177150446
6.1	gluconeogenesis / glyoxylate cycle.citrate synthase	1	0.5779618628030602
25.9	C1-metabolism.dihydroneopterin aldolase	1	0.5811208828357665
22.1.2	polyamine metabolism.synthesis.SAM decarboxylase	5	0.581489394505423
4.1	glycolysis.cytosolic branch	41	0.5830712715721391
21.5	redox.peroxiredoxin	4	0.5835856908881877
29.8	protein.assembly and cofactor ligation	6	0.5841814277498254
29.2.1.2.2.21	protein.synthesis.ribosomal protein.eukaryotic.60S subunit.L21	5	0.5847958815253961
4.1.15	glycolysis.cytosolic branch.phospho-enol-pyruvate carboxylase (PEPC)	8	0.5856522067038205
17.6.1.11	hormone metabolism.gibberelin.synthesis-degradation.GA20 oxidase	5	0.5857421951887591
30.7	signalling.14-3-3 proteins	2	0.5864216406105519
9.8	mitochondrial electron transport / ATP synthesis.uncoupling protein	5	0.5871235086223527
8.2.10	TCA / org transformation.other organic acid transformatons.malic	7	0.5890226312901907
35.1.42	not assigned.no ontology.proline rich family	7	0.5937107514539207
16.8.3.2	secondary metabolism.flavonoids.dihydroflavonols.flavanone 3-hydroxylase	2	0.5938054502708683
18.5.2.4	Co-factor and vitamine metabolism.folate & vitamine K.vitamine K.o-Succinyl-BenzoylCoa Synthetase	1	0.5952577808044797
17.3.1.2.7	hormone metabolism.brassinosteroid.synthesis-degradation.sterols.DWF5	1	0.5963243464132018
27.1.3.1	RNA.processing.3' end processing.PAP	1	0.5977477863521744
30.2.18	signalling.receptor kinases.extensin	2	0.5992765406589942
31.1.1.1.3	cell.organisation.cytoskeleton.actin.actin binding	5	0.5996625148602064
29.4.1.55	protein.postranslational modification.kinase.receptor like cytoplasmatic kinase V	4	0.6013173556150435
29.2.1.2.1.12	protein.synthesis.ribosomal protein.eukaryotic.40S subunit.S12	2	0.6013577396908825
27.3.63	RNA.regulation of transcription.PHD finger transcription factor	3	0.6034578658259419
1.2.4.4	PS.photorespiration.glycine cleavage.H protein	2	0.6042642346392707
27.3.58	RNA.regulation of transcription.LUG	1	0.6050670198417422
29.2.1.1.3	protein.synthesis.ribosomal protein.prokaryotic.unknown organellar	12	0.6072149265741172
23.1.2.1	nucleotide metabolism.synthesis.purine.amidophosphoribosyltransferase	1	0.6077547898820199
20.2.5	stress.abiotic.light	1	0.6079341637504991
27.3.59	RNA.regulation of transcription.Methyl binding domain proteins	3	0.6079560288048778
10.2.2	cell wall.cellulose synthesis.COBRA	6	0.611843619514991
26.2	misc.UDP glucosyl and glucoronyl transferases	92	0.6129890620166594
16.1.1.7	secondary metabolism.isoprenoids.non-mevalonate pathway.HDR	1	0.6133263149291754
26.27	misc.calcineurin-like phosphoesterase family protein	4	0.6143228871195799
34.21	transport.calcium	13	0.615355682742357
13.1.1.1.4	amino acid metabolism.synthesis.central amino acid metabolism.GABA.gamma-hydroxybutyrate DH	1	0.6178358290740049
17.8.1.1.7	hormone metabolism.salicylic acid.synthesis-degradation.synthesis.methyl-SA methylesterase	3	0.6181963306504166
11.5	lipid metabolism.glyceral metabolism	3	0.6189791306551303
11.5.2	lipid metabolism.glyceral metabolism.Glycerol-3-phosphate dehydrogenase (NAD+)	3	0.6189791306551303
27.3.62	RNA.regulation of transcription.Nucleosome/chromatin assembly factor group	2	0.6205533731188835
11.3.3	lipid metabolism.Phospholipid synthesis.phosphatidate cytidylyltransferase	1	0.6221785566376177
10.8.2	cell wall.pectin*esterases.acetyl esterase	13	0.6235614689490558
29.2.1.2.2.35	protein.synthesis.ribosomal protein.eukaryotic.60S subunit.L35	6	0.6253508684333315
23.4.2	nucleotide metabolism.phosphotransfer and pyrophosphatases.guanylate kinase	2	0.6300568396390955
31.5	cell.cell death	1	0.6304477503460473
31.5.1	cell.cell death.plants	1	0.6304477503460473
13.1.5.2.41	amino acid metabolism.synthesis.serine-glycine-cysteine group.glycine.sarcosine oxidase	2	0.6323778617034345
20.2.4	stress.abiotic.touch/wounding	13	0.6334095570055148
11.3.6	lipid metabolism.Phospholipid synthesis.choline-phosphate cytidylyltransferase	3	0.6339336566080869
17.6.1.2	hormone metabolism.gibberelin.synthesis-degradation.ent-kaurene synthase	1	0.6350111341543525
23.1.99	nucleotide metabolism.synthesis.unspecified	3	0.6353055239343388
17.7.3	hormone metabolism.jasmonate.induced-regulated-responsive-activated	8	0.6364057822029854
2.1.1.2	major CHO metabolism.synthesis.sucrose.SPP	4	0.638863702623613
31.1.1.3	cell.organisation.cytoskeleton.Myosin	15	0.6392048514782349
20.2.3	stress.abiotic.drought/salt	39	0.6423199464575915
23.3.1	nucleotide metabolism.salvage.phosphoribosyltransferases	8	0.6424358804869323
3.8	minor CHO metabolism.galactose	7	0.6425074934172113
1.3.2	PS.calvin cycle.rubisco small subunit	2	0.647095954613716
2.2.2.1.1	major CHO metabolism.degradation.starch.starch cleavage.alpha amylase	3	0.6495718920551276
27.1.10	RNA.processing.plastidial RNA	1	0.6501681855313035
27.1.10.1	RNA.processing.plastidial RNA.RNE Complex	1	0.6501681855313035
27.1.10.1.1	RNA.processing.plastidial RNA.RNE Complex.RNE	1	0.6501681855313035
13.2.6	amino acid metabolism.degradation.aromatic aa	12	0.6505824341581872
16.8.3	secondary metabolism.flavonoids.dihydroflavonols	29	0.6511049263238511
13.1.5.1.1	amino acid metabolism.synthesis.serine-glycine-cysteine group.serine.phosphoglycerate dehydrogenase	5	0.6525564770720256
26.3.2	misc.gluco-, galacto- and mannosidases.beta-galactosidase	15	0.6540991337283162
4.3.4	glycolysis.unclear/dually targeted.phosphofructokinase (PFK)	1	0.6547903308522467
24.2	Biodegradation of Xenobiotics.lactoylglutathione lyase	8	0.6576466917971837
7	OPP	11	0.6593702688292726
17.3.1.1.99	hormone metabolism.brassinosteroid.synthesis-degradation.BRs.other	2	0.6600477062194494
16.2.1.9	secondary metabolism.phenylpropanoids.lignin biosynthesis.COMT	1	0.664632971975554
16.5.1.3.2	secondary metabolism.sulfur-containing.glucosinolates.degradation.nitrilespecifier protein	6	0.6654010011480507
8.1.5	TCA / org transformation.TCA.2-oxoglutarate dehydrogenase	1	0.6663101819413635
31.3.1	cell.cycle.peptidylprolyl isomerase	19	0.6681775588488547
27.1.3	RNA.processing.3' end processing	6	0.6689429327466629
11.3.2	lipid metabolism.Phospholipid synthesis.choline kinase	3	0.6741577258304419
30.2.19	signalling.receptor kinases.legume-lectin	3	0.6763220597871737
13.1.6.5.2	amino acid metabolism.synthesis.aromatic aa.tryptophan.anthranilate phosphoribosyltransferase	4	0.680129668099647
11.3.10	lipid metabolism.Phospholipid synthesis.(S)-coclaurine-N-methyltransferase	1	0.6801632255347991
18.5.2.1	Co-factor and vitamine metabolism.folate & vitamine K.vitamine K.isochorismate synthase	2	0.6817939263321586
31.1.1.1	cell.organisation.cytoskeleton.actin	19	0.6833269558018901
34.3	transport.amino acids	59	0.6865969875123286
34.2	transport.sugars	64	0.6866856062587816
23.3.1.1	nucleotide metabolism.salvage.phosphoribosyltransferases.aprt	4	0.6890802482433529
9.1.1	mitochondrial electron transport / ATP synthesis.NADH-DH.complex I	2	0.6903276640423297
26.11	misc.alcohol dehydrogenases	14	0.6929389091729037
17.3.1.1.1	hormone metabolism.brassinosteroid.synthesis-degradation.BRs.DET2	2	0.6940736682631032
29.1.9	protein.aa activation.valine-tRNA ligase	2	0.6950113426576563
34	transport	757	0.6966232425529045
13.1	amino acid metabolism.synthesis	142	0.6994309205125182
12.2.2	N-metabolism.ammonia metabolism.glutamine synthetase	11	0.7002564832038233
31.1.1.1.2	cell.organisation.cytoskeleton.actin.actin depolymerizing factors	2	0.7011847561308375
29.7.8	protein.glycosylation.alpha-1,6-mannosyl-glycoprotein-beta-1,2-N-acetylglucosaminyltransferase(GnTII)	2	0.7030675665002194
30.2.23	signalling.receptor kinases.RKF3 like	1	0.7038085497295153
27.3.99	RNA.regulation of transcription.unclassified	161	0.7045039399164459
29.4.1.53	protein.postranslational modification.kinase.receptor like cytoplasmatic kinase III	2	0.7054236417905135
17.7.1.5	hormone metabolism.jasmonate.synthesis-degradation.12-Oxo-PDA-reductase	1	0.7062846654658672
17.5.1	hormone metabolism.ethylene.synthesis-degradation	24	0.7069630070212742
27.1.3.16	RNA.processing.3' end processing.Symplekin	1	0.7072378478233659
28.1.3.2.2	DNA.synthesis/chromatin structure.histone.core.H2B	3	0.7115253659715752
26.1	misc.misc2	10	0.7138908058792475
3.1.2	minor CHO metabolism.raffinose family.raffinose synthases	6	0.7139930127702914
3.1.2.2	minor CHO metabolism.raffinose family.raffinose synthases.putative	6	0.7139930127702914
34.2.1	transport.sugars.sucrose	6	0.7148916212032124
30.2.21	signalling.receptor kinases.lysine motif	4	0.7158067952676013
29.3.3	protein.targeting.chloroplast	15	0.7276367927851273
8	TCA / org transformation	33	0.7293555065515975
34.13	transport.peptides and oligopeptides	68	0.7296043179339152
28.1	DNA.synthesis/chromatin structure	91	0.7296792826098359
10.3.1	cell wall.hemicellulose synthesis.xyloglucan	1	0.7315989094666724
10.3.1.1	cell wall.hemicellulose synthesis.xyloglucan.XXXG galactose Transferase	1	0.7315989094666724
26.25	misc.sulfotransferase	8	0.7330690835546289
25.7	C1-metabolism.GTP cyclohydrolase I	1	0.7335290241374651
16.8.1.21	secondary metabolism.flavonoids.anthocyanins.anthocyanin 5-aromatic acyltransferase	3	0.734323795507376
29.2.1.2.1.20	protein.synthesis.ribosomal protein.eukaryotic.40S subunit.S20	3	0.7354393978982627
29.2.1.2.2.15	protein.synthesis.ribosomal protein.eukaryotic.60S subunit.L15	3	0.7372255221075066
29.2.1.1.1.1	protein.synthesis.ribosomal protein.prokaryotic.chloroplast.30S subunit	2	0.7380804695785146
29.2.1.1.1.1.530	protein.synthesis.ribosomal protein.prokaryotic.chloroplast.30S subunit.S30A	2	0.7380804695785146
13.1.7.3	amino acid metabolism.synthesis.histidine.phosphoribosyl-AMP cyclohydrolase	1	0.7397166642086991
11.1.1.2.3	lipid metabolism.FA synthesis and FA elongation.Acetyl CoA Carboxylation.heteromeric Complex.Biotin Carboxyl Carrier Protein	2	0.7415721425588164
4.3.16	glycolysis.unclear/dually targeted.phospho-enol-pyruvate carboxylase kinase (PEPCK)	1	0.7422352393248045
17.6.3	hormone metabolism.gibberelin.induced-regulated-responsive-activated	22	0.7424329522972211
29.4.1	protein.postranslational modification.kinase	83	0.7428032251108057
29.2.1.2.1.6	protein.synthesis.ribosomal protein.eukaryotic.40S subunit.S6	2	0.7434228368263146
29.2.1.2.1.24	protein.synthesis.ribosomal protein.eukaryotic.40S subunit.S24	3	0.7454486421229318
11.10.3	lipid metabolism.glycolipid synthesis.UDP-sulfoquinovose synthase	1	0.7457270534090306
29.4.1.52	protein.postranslational modification.kinase.receptor like cytoplasmatic kinase II	6	0.746464892796282
29.2.1.2.1.30	protein.synthesis.ribosomal protein.eukaryotic.40S subunit.S30	6	0.7507904476202659
4.3	glycolysis.unclear/dually targeted	7	0.7527324527545438
13.2.3	amino acid metabolism.degradation.aspartate family	6	0.7527375273894367
29.2.1.2.1.19	protein.synthesis.ribosomal protein.eukaryotic.40S subunit.S19	7	0.7535054790448994
2.2.2.8	major CHO metabolism.degradation.starch.ISA3	1	0.7545767542525574
34.1.1.3	transport.p- and v-ATPases.H+-transporting two-sector ATPase.subunit D	2	0.7593161738810276
27.1.21	RNA.processing.siRNA methyltransferase	3	0.7597253903106397
29.2.1.2.1.11	protein.synthesis.ribosomal protein.eukaryotic.40S subunit.S11	2	0.7602137043672244
23.3.1.2	nucleotide metabolism.salvage.phosphoribosyltransferases.hgprt	1	0.7638499386301221
7.2.2	OPP.non-reductive PP.transaldolase	2	0.765536429646686
27.3.42	RNA.regulation of transcription.Bromodomain proteins	1	0.7673729381576124
13.1.6.1.1	amino acid metabolism.synthesis.aromatic aa.chorismate.3-deoxy-D-arabino-heptulosonate 7-phosphate synthase	4	0.7716116518249162
27.3.73	RNA.regulation of transcription.Zn-finger(CCHC)	4	0.7735252637986796
29.2.1.2.2.527	protein.synthesis.ribosomal protein.eukaryotic.60S subunit.L27A	7	0.7745795965965192
11.1.1.2	lipid metabolism.FA synthesis and FA elongation.Acetyl CoA Carboxylation.heteromeric Complex	3	0.7749349374626199
16.8.3.3	secondary metabolism.flavonoids.dihydroflavonols.flavonoid 3''-monooxygenase	2	0.7755202055004311
27.3.34	RNA.regulation of transcription.Orphan family	4	0.7798154575193235
11.9.3.4	lipid metabolism.lipid degradation.lysophospholipases.phospholipase A2	3	0.7802705601974473
19.21	tetrapyrrole synthesis.heme oxygenase	1	0.7823000815085099
29.2.1.2.2.536	protein.synthesis.ribosomal protein.eukaryotic.60S subunit.L36A	5	0.7831817150933137
30.11.1	signalling.light.COP9 signalosome	7	0.7834293641295526
13.1.6.1.2	amino acid metabolism.synthesis.aromatic aa.chorismate.3-dehydroquinate synthase	2	0.7903556965260612
11.2.2	lipid metabolism.FA desaturation.a hydroxylase	2	0.7907747277169213
4.3.10	glycolysis.unclear/dually targeted.aldolase	1	0.7911768520465663
13.1.5.3.2	amino acid metabolism.synthesis.serine-glycine-cysteine group.cysteine.SAT	3	0.7914860152511849
27.3.40	RNA.regulation of transcription.Aux/IAA family	28	0.7923735582628564
29.2.1.2.2.523	protein.synthesis.ribosomal protein.eukaryotic.60S subunit.L23A	3	0.7929124408782853
11.9.4.9	lipid metabolism.lipid degradation.beta-oxidation.multifunctional	3	0.7935402880579268
4.1.16	glycolysis.cytosolic branch.phospho-enol-pyruvate carboxylase kinase (PPCK)	4	0.7937239668153263
29.2.1.1.3.2.25	protein.synthesis.ribosomal protein.prokaryotic.unknown organellar.50S subunit.L25	1	0.7954276335282904
8.1.1	TCA / org transformation.TCA.pyruvate DH	2	0.7955279472878538
25.6	C1-metabolism.methylenetetrahydrofolate reductase	1	0.7958233660575023
31	cell	323	0.796475298172431
29.2.1.2.2.27	protein.synthesis.ribosomal protein.eukaryotic.60S subunit.L27	4	0.8018927627724288
29.2.1.2.2.14	protein.synthesis.ribosomal protein.eukaryotic.60S subunit.L14	3	0.8037183283746154
29.2.1.2.1.53	protein.synthesis.ribosomal protein.eukaryotic.40S subunit.S3A	1	0.8063291145283666
29.2.1.2.2.57	protein.synthesis.ribosomal protein.eukaryotic.60S subunit.L7A	4	0.8074004034728649
21.2.1.4	redox.ascorbate and glutathione.ascorbate.L-galactose dehydrogenase	1	0.8082159791871395
35.1.12	not assigned.no ontology.pumilio/Puf RNA-binding domain-containing protein	14	0.8088415245876783
13.1.3.1.1	amino acid metabolism.synthesis.aspartate family.asparagine.asparagine synthetase	3	0.8088773424159015
29.2.1.2.2.13	protein.synthesis.ribosomal protein.eukaryotic.60S subunit.L13	3	0.809278950618348
29.1.40	protein.aa activation.bifunctional aminoacyl-tRNA synthetase	1	0.8111975074695363
29.2.1.2.2.513	protein.synthesis.ribosomal protein.eukaryotic.60S subunit.L13A	1	0.8118935933342115
29.2.1.2.2.11	protein.synthesis.ribosomal protein.eukaryotic.60S subunit.L11	2	0.81236362644206
29.2.1.2.2.16	protein.synthesis.ribosomal protein.eukaryotic.60S subunit.L16	2	0.81236362644206
12.3.1	N-metabolism.N-degradation.glutamate dehydrogenase	1	0.8127887793051369
29.2.1.2.2.18	protein.synthesis.ribosomal protein.eukaryotic.60S subunit.L18	1	0.8131867183469215
21	redox	134	0.8140157556595602
18.6	Co-factor and vitamine metabolism.biotin	1	0.8170691367270968
18.6.1	Co-factor and vitamine metabolism.biotin.biotin synthase	1	0.8170691367270968
29.2.1.2.1.27	protein.synthesis.ribosomal protein.eukaryotic.40S subunit.S27	7	0.8174410191567665
28.99	DNA.unspecified	44	0.8198726009716986
29.2.1.2.2.535	protein.synthesis.ribosomal protein.eukaryotic.60S subunit.L35A	5	0.8205580118629685
29.2.1.2.1.3	protein.synthesis.ribosomal protein.eukaryotic.40S subunit.S3	2	0.8211672183969709
29.2.1.2.1.25	protein.synthesis.ribosomal protein.eukaryotic.40S subunit.S25	1	0.8212552254056869
11.1.12	lipid metabolism.FA synthesis and FA elongation.ACP protein	4	0.8238798384870931
29.1.5	protein.aa activation.isoleucine-tRNA ligase	5	0.8260032584866215
11.1.8	lipid metabolism.FA synthesis and FA elongation.acyl coa ligase	11	0.8261838282977431
8.1.4	TCA / org transformation.TCA.IDH	3	0.8264789362291676
12	N-metabolism	17	0.8268894508374203
16.1.1	secondary metabolism.isoprenoids.non-mevalonate pathway	10	0.8282999203158568
11.10.2	lipid metabolism.glycolipid synthesis.DGDG synthase	1	0.8299424902348471
29.2.1.2.2.83	protein.synthesis.ribosomal protein.eukaryotic.60S subunit.P3	3	0.830460338567637
3.4.2	minor CHO metabolism.myo-inositol.InsP-Kinases	1	0.8319425459885753
10.1.10	cell wall.precursor synthesis.RHM	3	0.8327703993414852
29.2.1.2.1.17	protein.synthesis.ribosomal protein.eukaryotic.40S subunit.S17	1	0.8330430415353036
24	Biodegradation of Xenobiotics	18	0.8341644232705323
19.15	tetrapyrrole synthesis.chlorophyll synthase	3	0.8346772881013891
29.2.1.2.1.10	protein.synthesis.ribosomal protein.eukaryotic.40S subunit.S10	3	0.8364116676019266
13.1.3.5.2	amino acid metabolism.synthesis.aspartate family.lysine.dihydrodipicolinate reductase	1	0.8371477548915229
16.1.2.4	secondary metabolism.isoprenoids.mevalonate pathway.mevalonate kinase	1	0.8373480992134736
16.2.1.8	secondary metabolism.phenylpropanoids.lignin biosynthesis.F5H	1	0.8373480992134736
11.9.4.3	lipid metabolism.lipid degradation.beta-oxidation.enoyl CoA hydratase	2	0.8384867667277383
34.98	transport.membrane system unknown	1	0.8387508040897608
17.1.3	hormone metabolism.abscisic acid.induced-regulated-responsive-activated	16	0.8397404232278167
13.2.3.5.1	mino acid metabolism.degradation.aspartate family.lysine.lysine decarboxylase	1	0.8401540214610481
4.2.8	glycolysis.plastid branch.glyceraldehyde 3-phosphate dehydrogenase (GAP-DH)	2	0.8420312931125281
3.4.5	minor CHO metabolism.myo-inositol.inositol phosphatase	5	0.8423882710372554
17.5.2	hormone metabolism.ethylene.signal transduction	19	0.8431464543720629
35.1.41	not assigned.no ontology.hydroxyproline rich proteins	32	0.8432781033413246
35.1.3	not assigned.no ontology.armadillo/beta-catenin repeat family protein	10	0.8441709607349617
29.2.1.2.2.37	protein.synthesis.ribosomal protein.eukaryotic.60S subunit.L37	4	0.8456044143210508
34.22	transport.cyclic nucleotide or calcium regulated channels	16	0.8475710678008976
16.8.1	secondary metabolism.flavonoids.anthocyanins	13	0.850013538236415
29.2.1.1.1.2.5	protein.synthesis.ribosomal protein.prokaryotic.chloroplast.50S subunit.L5	1	0.8505935387549011
29.2.1.2.2.80	protein.synthesis.ribosomal protein.eukaryotic.60S subunit.P0	1	0.8509955944527081
8.1.1.1	TCA / org transformation.TCA.pyruvate DH.E1	1	0.8517998219620637
4.1.11	glycolysis.cytosolic branch.3-phosphoglycerate kinase (PGK)	1	0.8538110633010034
29.2.1.2.1.4	protein.synthesis.ribosomal protein.eukaryotic.40S subunit.S4	3	0.8546691146798695
27.3.18	RNA.regulation of transcription.E2F/DP transcription factor family	3	0.8558310575949288
29.2.1.1.1.2	protein.synthesis.ribosomal protein.prokaryotic.chloroplast.50S subunit	3	0.8565864882914269
8.1.1.2	TCA / org transformation.TCA.pyruvate DH.E2	1	0.8574336845992732
18	Co-factor and vitamine metabolism	27	0.8577594868314229
29.2.1.2.1.8	protein.synthesis.ribosomal protein.eukaryotic.40S subunit.S8	1	0.8611600651839066
29.2.1.2.1.29	protein.synthesis.ribosomal protein.eukaryotic.40S subunit.S29	3	0.8621108890613733
29.2.1.1.3.2.36	protein.synthesis.ribosomal protein.prokaryotic.unknown organellar.50S subunit.L36	2	0.8628643294635351
14.2	S-assimilation.APR	1	0.8634780281753653
29.5.11.4.3.4	protein.degradation.ubiquitin.E3.SCF.RBX	2	0.8642900349775386
11.10.4	lipid metabolism.glycolipid synthesis.sulfolipid synthase	1	0.8657971669089322
24.1	Biodegradation of Xenobiotics.hydroxyacylglutathione hydrolase	1	0.8667049717809143
16.2.1.2	secondary metabolism.phenylpropanoids.lignin biosynthesis.C4H	4	0.8668920850834344
29.3.4.2	protein.targeting.secretory pathway.golgi	1	0.8679156516266819
29.4.1.54	protein.postranslational modification.kinase.receptor like cytoplasmatic kinase IV	2	0.8695689525380995
29.2.1.2.1.7	protein.synthesis.ribosomal protein.eukaryotic.40S subunit.S7	1	0.8705398505143531
30.2.16	signalling.receptor kinases.Catharanthus roseus-like RLK1	6	0.8706521934566953
31.2.5	cell.division.plastid	1	0.8714485607762732
29.5.11.4.5	protein.degradation.ubiquitin.E3.BTB/POZ Cullin3	2	0.8733533888744849
29.5.11.4.5.2	protein.degradation.ubiquitin.E3.BTB/POZ Cullin3.BTB/POZ	2	0.8733533888744849
28.1.3.2.4	DNA.synthesis/chromatin structure.histone.core.H4	1	0.8733675049917031
1.1.5.2	PS.lightreaction.other electron carrier (ox/red).ferredoxin	1	0.874074672893169
34.8	transport.metabolite transporters at the envelope membrane	17	0.8758191836393339
13.1.6.1.7	amino acid metabolism.synthesis.aromatic aa.chorismate.chorismate synthase	1	0.8762978529429621
29.2.1.2.1.5	protein.synthesis.ribosomal protein.eukaryotic.40S subunit.S5	1	0.8762978529429621
29.2.1.2.2.7	protein.synthesis.ribosomal protein.eukaryotic.60S subunit.L7	2	0.876783307783553
11.1.5	lipid metabolism.FA synthesis and FA elongation.beta hydroxyacyl ACP dehydratase	4	0.8773963015469077
13.1.6.1.6	amino acid metabolism.synthesis.aromatic aa.chorismate.5-enolpyruvylshikimate-3-phosphate synthase	3	0.87843161141018
31.1	cell.organisation	171	0.8784988180540205
2.2.1.3.3	major CHO metabolism.degradation.sucrose.invertases.vacuolar	2	0.8787136587044213
13.1.4.1.2	amino acid metabolism.synthesis.branched chain group.common.ketol-acid reductoisomerase	1	0.8822647905111469
7.2.4	OPP.non-reductive PP.ribose 5-phosphate isomerase	1	0.8832768079827724
29.7.3	protein.glycosylation.mannosyl-oligosaccharide alpha-1,2-mannosidase	1	0.8832768079827724
29.2.1.2.2.17	protein.synthesis.ribosomal protein.eukaryotic.60S subunit.L17	2	0.8869434646288479
29.2.1.1.3.1	protein.synthesis.ribosomal protein.prokaryotic.unknown organellar.30S subunit	1	0.8905688589212537
29.2.1.1.3.1.6	protein.synthesis.ribosomal protein.prokaryotic.unknown organellar.30S subunit.S6	1	0.8905688589212537
29.2.1.2.2.40	protein.synthesis.ribosomal protein.eukaryotic.60S subunit.L40	8	0.8919350863786129
13.1.1.3.11	amino acid metabolism.synthesis.central amino acid metabolism.alanine.alanine-glyoxylate aminotransferase	8	0.8935843436519879
29.2.1.1.3.2.17	protein.synthesis.ribosomal protein.prokaryotic.unknown organellar.50S subunit.L17	1	0.896044012750441
22.1.6	polyamine metabolism.synthesis.spermidine synthase	1	0.8964497800074582
27.3.57	RNA.regulation of transcription.JUMONJI family	5	0.8976873971446553
18.1	Co-factor and vitamine metabolism.molybdenum cofactor	2	0.9002797415190714
30.9	signalling.lipids	3	0.9006041413816157
23.3.1.3	nucleotide metabolism.salvage.phosphoribosyltransferases.upp	3	0.9024214024635009
3.2	minor CHO metabolism.trehalose	29	0.9024922738260108
29.3.1	protein.targeting.nucleus	19	0.9033081887192665
29.2.1.2.1.13	protein.synthesis.ribosomal protein.eukaryotic.40S subunit.S13	1	0.903961249516193
29.2.1.2.2.38	protein.synthesis.ribosomal protein.eukaryotic.60S subunit.L38	10	0.904883784282496
25.1	C1-metabolism.glycine hydroxymethyltransferase	6	0.9063481000703179
28.1.3.2.1	DNA.synthesis/chromatin structure.histone.core.H2A	7	0.9069222681743213
29.2.1.1.3.2.33	protein.synthesis.ribosomal protein.prokaryotic.unknown organellar.50S subunit.L33	1	0.907212156608906
29.2.1.2.1.26	protein.synthesis.ribosomal protein.eukaryotic.40S subunit.S26	6	0.9088792603882689
29.5.11.3	protein.degradation.ubiquitin.E2	13	0.9116117819301226
29.2.1.2.2.29	protein.synthesis.ribosomal protein.eukaryotic.60S subunit.L29	2	0.9136442311696277
5.3	fermentation.ADH	1	0.9137185820809359
20.1.5	stress.biotic.regulation of transcription	2	0.91429155078279
2.2.2.4	major CHO metabolism.degradation.starch.D enzyme	3	0.9166833554419979
34.17	transport.peroxisomes	2	0.9187523858606224
1.2.4	PS.photorespiration.glycine cleavage	3	0.9220314111286917
23.1.3	nucleotide metabolism.synthesis.PRS-PP	3	0.923266087560374
27.3.49	RNA.regulation of transcription.GeBP like	3	0.9233836854823957
35.1.13	not assigned.no ontology.SET domain-containing protein	1	0.9237944542320564
29.2.1.2.2.3	protein.synthesis.ribosomal protein.eukaryotic.60S subunit.L3	2	0.9247281297804393
29.7.5	protein.glycosylation.alpha-1,3-mannosyl-glycoprotein-beta-1,2-N-acetylglucosaminyltransferase(GnTI)	3	0.924971420294158
29.2.1.2.2.34	protein.synthesis.ribosomal protein.eukaryotic.60S subunit.L34	8	0.9270530462364241
16.1.4.2	secondary metabolism.isoprenoids.carotenoids.phytoene dehydrogenase	1	0.9271558782542213
29.5.11.4.1	protein.degradation.ubiquitin.E3.HECT	3	0.928912632617819
9.6	mitochondrial electron transport / ATP synthesis.cytochrome c	2	0.9297712313925527
30.2.20	signalling.receptor kinases.wheat LRK10 like	4	0.9307147694396583
29.5.11.4.99	protein.degradation.ubiquitin.E3.unspecified	1	0.9308243675625268
29.2.1.2.2.81	protein.synthesis.ribosomal protein.eukaryotic.60S subunit.P1	3	0.9311487285279813
29.2.1.2.2.5	protein.synthesis.ribosomal protein.eukaryotic.60S subunit.L5	1	0.9353100656025657
13.1.6.1.5	amino acid metabolism.synthesis.aromatic aa.chorismate.shikimate kinase	3	0.9361524636945517
29.2.1.2.2.32	protein.synthesis.ribosomal protein.eukaryotic.60S subunit.L32	4	0.9379548033714686
19.9	tetrapyrrole synthesis.protoporphyrin IX oxidase	1	0.938675695213969
26.5	misc.acyl transferases	9	0.9398820629618878
13.1.3	amino acid metabolism.synthesis.aspartate family	28	0.9400212680076012
13.2.3.1.1	amino acid metabolism.degradation.aspartate family.asparagine.L-asparaginase	1	0.9401038726151705
10.1.1.20	cell wall.precursor synthesis.NDP sugar pyrophosphorylase.multiple NDP-Sugars	2	0.9404428322999745
13.1.7.1	amino acid metabolism.synthesis.histidine.ATP phosphoribosyl transferase	1	0.9413281781830058
27.1.3.17	RNA.processing.3' end processing.PabN	4	0.9425972797652701
29.2.1.1.1	protein.synthesis.ribosomal protein.prokaryotic.chloroplast	5	0.9429855014120144
27.1.20	RNA.processing.degradation dicer	1	0.9487789191654942
9.5	mitochondrial electron transport / ATP synthesis.cytochrome c reductase	4	0.9500496581695357
29.5.5	protein.degradation.serine protease	52	0.9506789533568378
12.2.1.2	N-metabolism.ammonia metabolism.glutamate synthase.NADH dependent	2	0.9536527152192065
11.6	lipid metabolism.lipid transfer proteins etc	26	0.9554994269788575
8.1.3	TCA / org transformation.TCA.aconitase	1	0.9555190809651133
16.1.4.6	secondary metabolism.isoprenoids.carotenoids.carotenoid beta ring hydroxylase	2	0.9566141827387273
28.1.3.2	DNA.synthesis/chromatin structure.histone.core	8	0.9577245375308479
29.2.1.2.2.537	protein.synthesis.ribosomal protein.eukaryotic.60S subunit.L37A	3	0.9580192454351986
29.2.1.2.1.515	protein.synthesis.ribosomal protein.eukaryotic.40S subunit.S15A	3	0.95860915833918
29.2.1.2.2.28	protein.synthesis.ribosomal protein.eukaryotic.60S subunit.L28	3	0.9646865221693427
10.1.20	cell wall.precursor synthesis.phosphomannose isomerase	1	0.9673728429897726
11.1.6	lipid metabolism.FA synthesis and FA elongation.enoyl ACP reductase	2	0.9712127926624018
29.7.7	protein.glycosylation.mannosyl-oligosaccharide-1,3-1,6-alpha-mannosidase(GMII)	1	0.9733025929191617
17.8.1.1	hormone metabolism.salicylic acid.synthesis-degradation.synthesis	5	0.9769857564993276
29.2.1.2.2.6	protein.synthesis.ribosomal protein.eukaryotic.60S subunit.L6	1	0.9790292728511664
16.8.4.3	secondary metabolism.flavonoids.flavonols.flavonol-3-O-rhamnosyltransferase	2	0.9835064313789132
29.2.1.2.2.99	protein.synthesis.ribosomal protein.eukaryotic.60S subunit.unknown	1	0.9863936941451972
13.1.6	amino acid metabolism.synthesis.aromatic aa	49	0.987306381881778
16.2.1.10	secondary metabolism.phenylpropanoids.lignin biosynthesis.CAD	8	0.9887843460234903
27.3.48	RNA.regulation of transcription.FHA transcription factor	2	0.9960210213601819
17.3.1.2.5	hormone metabolism.brassinosteroid.synthesis-degradation.sterols.HYD1	1	0.9972376892372744
26.11.1	misc.alcohol dehydrogenases.cinnamyl alcohol dehydrogenase	4	0.9988744872597217
