# Supplementary material for: Transcriptomic and Proteomic Analysis of Shaan2A Cytoplasmic Male Sterility and Its Maintainer Line in Brassica napus
Source: Front Plant Sci. 2019 Mar 4;10:252. doi: 10.3389/fpls.2019.00252 (PMC6409359; doi:10.3389/fpls.2019.00252)
Supplement: TABLE S4 — Correlation analysis between DEGs and DEPs. Y represents positive correlation between DEGs and DEPs. N represents negative correlation between DEGs and DEPs. [file Table_4.XLSX]

## Sheet: YB
拟南芥基因号	Gene alias	readcount_A2_SA	readcount_B2_SA	log2FoldChange	Correlations
AT1G02050	BnaA04g21720D	8.02836	5831.46	-9.5045	Y
AT1G02050	BnaC04g45570D	1.04479	6620.92	-12.63	Y
AT1G06680	BnaC08g44890D	2786.93	1526.41	0.86853	Y
AT1G06680	BnaC05g04590D	2760.53	1607.72	0.77993	Y
AT1G06680	BnaA08g28710D	2826.67	1634.04	0.79066	Y
AT1G06680	BnaA09g49810D	2627.86	1459.95	0.84797	Y
AT1G06680	BnaA10g04360D	2365.55	1330.82	0.82986	Y
AT1G06680	BnaC08g01880D	2480.74	1371.46	0.85506	Y
AT1G21750	BnaC08g19950D	1467.51	2426.27	-0.72537	Y
AT1G21750	BnaA08g21180D	2036.38	2808	-0.46354	Y
AT1G23820	BnaA09g54560D	1527.2	2321.6	-0.60423	Y
AT1G23820	BnaA07g09800D	51.37	104.839	-1.0292	Y
AT1G23820	BnaC05g18910D	1206.69	1981.62	-0.71563	Y
AT1G75050	BnaCnng34970D	0	368.533	#NAME?	Y
AT1G75050	BnaA06g13410D	555.623	282.692	0.97487	N
AT1G75050	BnaAnng19350D	273.174	173.88	0.65172	N
AT1G75050	BnaAnng28270D	0.341923	349.369	-9.9969	Y
AT1G75050	BnaC06g35810D	34133.5	22854.7	0.5787	N
AT1G75050	BnaC06g35850D	3.85117	29.5573	-2.9401	Y
AT2G22240	BnaA04g12720D	337.868	483.754	-0.51782	Y
AT3G02230	BnaA03g27800D	523.882	1499.13	-1.5168	Y
AT3G02230	BnaC03g32850D	1278.93	2215.54	-0.79272	Y
AT3G10410	BnaA05g28410D	54.2918	833.748	-3.9408	Y
AT3G10410	BnaC01g38630D	875.069	1333.15	-0.60737	Y
AT3G10410	BnaC03g36530D	1250.97	2902.53	-1.2143	Y
AT3G10410	BnaC05g42700D	0.711105	26.1882	-5.2027	Y
AT3G10410	BnaA03g31200D	509.425	1144.6	-1.1679	Y
AT3G13920	BnaC03g15540D	32.6249	194.177	-2.5733	Y
AT3G15360	BnaC05g38210D	439.904	754.823	-0.77895	Y
AT3G15360	BnaC03g39090D	1.40574	21.7828	-3.9538	Y
AT3G17390	BnaC03g39970D	3148.15	2367.9	0.4109	N
AT3G17820	BnaA05g22420D	1263.72	825.765	0.61387	N
AT3G50820	BnaA01g19750D	3371.47	2113.98	0.67341	N
AT3G53750	BnaA04g29020D	0	15.7575	#NAME?	Y
AT3G53750	BnaA03g17320D	0.341923	13.4327	-5.2959	Y
AT3G54890	BnaA07g16530D	1728.42	882.251	0.97019	Y
AT3G54890	BnaC08g25680D	219.556	107.438	1.0311	Y
AT3G54890	BnaC06g15470D	3006.13	1595.17	0.91419	Y
AT3G54890	BnaA09g34720D	3678.29	1931.75	0.92912	Y
AT3G62030	BnaA09g39610D	2038.97	1213.12	0.74912	Y
AT3G62030	BnaC08g31970D	1922.69	1071.95	0.84289	Y
AT4G00040	BnaC03g26980D	0	92.3465	#NAME?	Y
AT4G00040	BnaA03g22910D	0	70.4359	#NAME?	Y
AT4G10960	BnaA09g22180D	41.7571	121.966	-1.5464	Y
AT4G14880	BnaA01g18880D	683.825	440.077	0.63587	N
AT4G20360	BnaAnng10160D	1027.51	569.091	0.85242	N
AT4G20360	BnaC07g18140D	643.319	334.675	0.94277	N
AT4G20360	BnaA01g10550D	2336.62	1564.93	0.57832	N
AT4G25100	BnaA03g47140D	2.08959	225.377	-6.753	N
AT4G30810	BnaC03g77560D	806.226	596.464	0.43475	N
AT4G30810	BnaA03g51050D	138.284	911.394	-2.7204	Y
AT4G30810	BnaC07g42920D	232.237	705.22	-1.6025	Y
AT5G23940	BnaC02g41520D	2967.71	1669.71	0.82975	N
AT5G23940	BnaA02g32750D	1293.96	824.09	0.65092	N
AT5G23940	BnaC07g30460D	4131.29	2944.78	0.48843	N
AT5G23940	BnaA06g26500D	3093.99	2184.89	0.50191	N
AT5G35630	BnaC04g29670D	1027.61	461.509	1.1549	N
AT5G35630	BnaA04g07450D	1629.83	950.572	0.77785	N
AT5G35630	BnaC08g07930D	345.341	188.819	0.87102	N
AT5G48230	BnaA09g02880D	711.958	1134.01	-0.67157	Y
AT5G48230	BnaA02g30030D	1.3924	198.576	-7.156	Y
AT5G48480	BnaA09g03060D	5209.36	6992.5	-0.4247	Y
AT5G48930	BnaA01g18180D	328.876	186.935	0.81501	N
AT5G48930	BnaC01g22120D	449.41	238.039	0.91684	N

## Sheet: SA
Ath_ID	Gene alias	readcount_A2_SA	readcount_B2_SA	log2FoldChange	Correlations
AT1G02850	BnaC05g01470D	738.545	1639.64	-1.1506	Y
AT1G02850	BnaA10g01430D	112.392	238.931	-1.088	Y
AT1G06680	BnaC08g44890D	3152.52	1923.63	0.71268	Y
AT1G06680	BnaC05g04590D	2691.99	1886.25	0.51315	Y
AT1G06680	BnaA05g11810D	180.184	94.4538	0.93179	Y
AT1G06680	BnaA09g49810D	2677.54	1731.92	0.62853	Y
AT1G06680	BnaA10g04360D	2489.72	1722.37	0.53159	Y
AT1G13440	BnaA01g33660D	2905.64	4039.04	-0.47516	Y
AT1G13440	BnaC01g40210D	1801.98	2684.3	-0.57496	Y
AT1G13440	BnaC05g47450D	208.244	12.791	4.0251	N
AT1G21750	BnaC08g19950D	1460.58	3554.72	-1.2832	Y
AT1G21750	BnaA08g21180D	1946.65	4963.64	-1.3504	Y
AT1G21750	BnaC07g14260D	2352.39	1150.3	1.0321	N
AT1G23820	BnaA09g54560D	2565.45	3694.02	-0.52598	Y
AT1G23820	BnaA07g09800D	146.071	318.084	-1.1227	Y
AT1G23820	BnaC07g13020D	318.367	523.155	-0.71655	Y
AT1G23820	BnaC05g18910D	2195.94	4019.84	-0.8723	Y
AT1G56070	BnaC04g44950D	262.501	417.402	-0.66911	Y
AT1G56070	BnaA04g20940D	1740.03	2467.62	-0.50401	Y
AT1G56070	BnaC03g76150D	805.542	1291.79	-0.68134	Y
AT1G62740	BnaC09g13120D	1383.6	2179.63	-0.65565	Y
AT1G62740	BnaA09g12780D	1755.19	3495.46	-0.99385	Y
AT1G62740	BnaC09g10920D	760.382	1074.04	-0.49825	Y
AT1G75050	BnaAnng28270D	81.3496	460.484	-2.5009	Y
AT1G75050	BnaC06g35810D	1842.08	103.453	4.1543	N
AT1G75050	BnaC06g35850D	6.2025	116.876	-4.236	Y
AT1G75940	BnaA02g17600D	0.549498	7518.2	-13.74	Y
AT1G75940	BnaA02g17610D	0	174.045	#NAME?	Y
AT1G75940	BnaC02g23330D	0	2172.01	#NAME?	Y
AT1G76030	BnaC06g36660D	543.081	995.314	-0.87399	N
AT2G05990	BnaC07g04330D	2720.45	7042.32	-1.3722	Y
AT2G05990	BnaC03g45040D	2125.64	4183.45	-0.9768	Y
AT2G05990	BnaA03g38220D	1056.02	2500.85	-1.2438	Y
AT2G22240	BnaA04g12720D	188.333	398.761	-1.0822	Y
AT2G22240	BnaA09g42760D	2203.07	16661.8	-2.919	Y
AT2G22240	BnaC04g34650D	1133.5	2253.08	-0.99111	Y
AT2G30860	BnaA04g17910D	1346.3	2313.01	-0.78077	N
AT2G30860	BnaA03g14140D	809.077	1235.94	-0.61126	N
AT3G02230	BnaA03g27800D	170.223	921.14	-2.436	Y
AT3G02230	BnaC03g32850D	544.747	1127.82	-1.0499	Y
AT3G09200	BnaA05g29180D	4671.1	6512.32	-0.47941	Y
AT3G09200	BnaA03g30850D	3002.87	5628.82	-0.90649	Y
AT3G09200	BnaC03g36170D	2813.94	5186.84	-0.88227	Y
AT3G10410	BnaA05g28410D	89.1004	13250.7	-7.2164	Y
AT3G10410	BnaC03g36530D	1205.29	4248.53	-1.8176	Y
AT3G10410	BnaC05g42700D	2.68417	369.84	-7.1063	Y
AT3G10410	BnaA03g31200D	497.184	1068.53	-1.1038	Y
AT3G12490	BnaC01g38380D	1980.99	1423.77	0.4765	N
AT3G13920	BnaCnng28430D	195.931	111.267	0.81632	N
AT3G13920	BnaC03g70070D	816.793	1162.36	-0.50901	Y
AT3G13920	BnaC03g15540D	633.901	1560.67	-1.2998	Y
AT3G13920	BnaA05g25510D	4135.83	2590.3	0.67506	N
AT3G15360	BnaA05g24170D	697.73	4956.03	-2.8284	Y
AT3G15360	BnaC05g38210D	778.185	3863.72	-2.3118	Y
AT3G15360	BnaC03g39090D	14.152	94.3266	-2.7367	Y
AT3G15360	BnaA03g33840D	19.2005	43.835	-1.1909	Y
AT3G17390	BnaCnng16700D	1034.23	543.269	0.92882	N
AT3G17820	BnaCnng57900D	80.6596	796.068	-3.303	Y
AT3G17820	BnaAnng27730D	18.3132	307.757	-4.0708	Y
AT3G17820	BnaC03g40250D	533.514	972.966	-0.86686	Y
AT3G17820	BnaA03g34780D	542.639	1296.49	-1.2566	Y
AT3G17820	BnaA05g22420D	1592.36	1049.52	0.60145	N
AT3G17940	BnaA01g27130D	75.6824	201.493	-1.4127	Y
AT3G17940	BnaC05g35520D	686.414	1169.15	-0.76831	Y
AT3G17940	BnaA05g22280D	221.786	395.199	-0.83341	Y
AT3G50820	BnaA01g19750D	3718.4	2340.07	0.66813	Y
AT3G50820	BnaC08g22200D	4.36752	430.581	-6.6233	N
AT3G52930	BnaC06g14270D	4306.98	8645.74	-1.0053	Y
AT3G52930	BnaA07g15900D	4124.83	5642.38	-0.45197	Y
AT3G52930	BnaA04g05120D	1939.92	2881.59	-0.57087	Y
AT3G53750	BnaAnng36990D	0	12.4865	#NAME?	Y
AT3G53750	BnaA04g29020D	3.52089	48.3417	-3.7793	Y
AT3G53750	BnaA03g17320D	1.64849	17.0617	-3.3715	Y
AT3G53750	BnaA04g04550D	332.666	504.612	-0.6011	Y
AT3G53750	BnaA09g33970D	408.02	613.829	-0.5892	Y
AT3G53750	BnaC03g20820D	17.5731	86.1282	-2.2931	Y
AT3G53750	BnaC04g45360D	12.9983	54.7709	-2.0751	Y
AT3G54890	BnaA07g16530D	2386.43	870.707	1.4546	Y
AT3G54890	BnaC08g25680D	270.928	90.7397	1.5781	Y
AT3G54890	BnaC06g15470D	3455.94	1924.06	0.84493	Y
AT3G54890	BnaA09g34720D	3741.01	1548.62	1.2724	Y
AT3G62030	BnaA09g39610D	1798.92	1170.86	0.61956	Y
AT3G62030	BnaC08g31970D	1549.76	1027.59	0.59278	Y
AT4G00040	BnaC03g26980D	4.54888	44492.4	-13.256	Y
AT4G00040	BnaA03g22910D	22.1006	35814.1	-10.662	Y
AT4G01850	BnaCnng75920D	4721.89	6439.95	-0.44769	Y
AT4G08390	BnaAnng04450D	1355.75	1949.81	-0.52424	Y
AT4G08390	BnaC09g25210D	780.686	1131.01	-0.5348	Y
AT4G10960	BnaC09g26030D	71.25	1458.5	-4.3554	Y
AT4G10960	BnaA09g22180D	104.438	1892.6	-4.1796	Y
AT4G14880	BnaC08g09930D	929.013	2478.16	-1.4155	Y
AT4G14880	BnaA01g18880D	1266.47	805.56	0.65275	N
AT4G14880	BnaAnng27260D	910.154	4128.06	-2.1813	Y
AT4G20360	BnaAnng10160D	364.783	184.449	0.98382	N
AT4G20360	BnaC07g18140D	166.056	52.6592	1.6569	N
AT4G20360	BnaA01g10550D	2448.38	1248.15	0.97203	N
AT4G20360	BnaC07g36360D	426.271	835.49	-0.97085	Y
AT4G25100	BnaA01g14450D	7881.45	3027.21	1.3805	Y
AT4G25100	BnaC07g39340D	854.228	385.729	1.147	Y
AT4G27270	BnaA04g05620D	39.0682	76.2886	-0.96547	Y
AT4G30810	BnaA08g12880D	1494.45	4068.15	-1.4448	Y
AT4G30810	BnaA01g06330D	4569.29	1447.96	1.658	N
AT4G30810	BnaA03g51050D	489.904	39497.5	-6.3331	Y
AT4G30810	BnaC07g42920D	566.198	22833.1	-5.3337	Y
AT4G39090	BnaCnng71840D	739.014	1418.09	-0.94027	Y
AT5G03300	BnaCnng02900D	1898.63	3667.78	-0.94995	Y
AT5G03300	BnaA03g00830D	227.843	388.65	-0.77043	Y
AT5G03300	BnaC07g21600D	0.815614	11.6293	-3.8337	Y
AT5G03300	BnaA10g26640D	1361.33	2178.84	-0.67854	Y
AT5G08540	BnaC09g47440D	467.017	768.291	-0.71818	Y
AT5G08540	BnaA03g02520D	0	3183.51	#NAME?	Y
AT5G08540	BnaC03g03650D	22.8765	13595.3	-9.215	Y
AT5G08540	BnaA10g22900D	404.036	897.794	-1.1519	Y
AT5G13370	BnaA07g01920D	279.582	167.696	0.73742	N
AT5G13370	BnaA03g04300D	15.4714	40.6195	-1.3926	Y
AT5G13370	BnaC02g04670D	0	21.0933	#NAME?	Y
AT5G16510	BnaC09g41420D	597.811	1144.18	-0.93656	Y
AT5G16510	BnaA10g17950D	515.704	3830.48	-2.8929	Y
AT5G35630	BnaC04g29670D	841.664	369.364	1.1882	N
AT5G42790	BnaC09g17140D	950.889	1425.89	-0.58452	Y
AT5G46290	BnaA06g36060D	716.125	1125.54	-0.65233	Y
AT5G46290	BnaC07g19000D	1291.62	1774.52	-0.45824	Y
AT5G48230	BnaA09g02880D	2655.57	21898.4	-3.0437	Y
AT5G48230	BnaA02g30030D	14.72	1243.04	-6.4	Y
AT5G48230	BnaC09g02300D	5.96389	588.555	-6.6248	Y
AT5G48230	BnaC02g38450D	7.14413	25.0447	-1.8097	Y
AT5G48230	BnaC07g26300D	335.218	555.544	-0.7288	Y
AT5G48230	BnaA06g30370D	511.039	875.96	-0.77743	Y
AT5G48480	BnaA09g03060D	3413.25	7330.73	-1.1028	Y
AT5G48480	BnaA02g30200D	942.165	2358.16	-1.3236	Y
AT5G48480	BnaC07g26500D	3074.01	1277.02	1.2673	N
AT5G48480	BnaA06g30200D	2876.78	1255.72	1.1959	N
AT5G48580	BnaC07g26600D	1316.46	2596.26	-0.97977	Y
AT5G48580	BnaA06g30110D	740.945	1551.18	-1.0659	Y
AT5G48930	BnaC01g22120D	103.52	40.5529	1.352	N
AT5G50920	BnaC03g16230D	7847.71	4953.13	0.66393	N
AT5G50920	BnaA03g13420D	8539.4	5059.69	0.75508	N
AT5G65020	BnaA06g23960D	298.158	869.059	-1.5434	Y
AT5G65020	BnaC03g49290D	1080.01	4612.34	-2.0945	Y
