# Supplementary material for: Transcriptomic and Proteomic Analysis of Shaan2A Cytoplasmic Male Sterility and Its Maintainer Line in Brassica napus
Source: Front Plant Sci. 2019 Mar 4;10:252. doi: 10.3389/fpls.2019.00252 (PMC6409359; doi:10.3389/fpls.2019.00252)
Supplement: TABLE S6 — Transcription factors identified at the YB and SA stages. [file Table_6.XLSX]

## Sheet: YB
	Family	readcount_2A_YB	readcount_2B_YB	log2FoldChange
BnaA01g00050D	HB	2039.42	1434.67	0.50744
BnaA01g00290D	AP2-EREBP	1019.93	605.806	0.75154
BnaA01g00300D	GRF	274.822	169.108	0.70055
BnaA01g00400D	LOB	92.0875	22.2748	2.0476
BnaA01g00920D	G2-like	248.624	87.4425	1.5076
BnaA01g00980D	HB	485.782	214.855	1.1769
BnaA01g02240D	MYB	53.9399	179.176	-1.732
BnaA01g02620D	bHLH	2.81148	225.305	-6.3244
BnaA01g10210D	MYB	0	103.742	#NAME?
BnaA01g11580D	HB	174.633	102.868	0.76353
BnaA01g13420D	AP2-EREBP	31.7775	99.5118	-1.6469
BnaA01g13430D	HMG	1650.9	2185.96	-0.40501
BnaA01g14840D	C2H2	109.889	198.102	-0.85019
BnaA01g16270D	CCAAT	1549.79	2510.66	-0.69599
BnaA01g16350D	NOZZLE	48.558	319.97	-2.7202
BnaA01g16970D	ULT	87.8106	180.237	-1.0374
BnaA01g17960D	Trihelix	254.212	383.441	-0.59298
BnaA01g22100D	NAC	0	200.371	#NAME?
BnaA01g22280D	NAC	0	182.17	#NAME?
BnaA01g26190D	C3H	123.353	234.89	-0.9292
BnaA01g26610D	MADS	0	21.2074	#NAME?
BnaA01g27570D	AP2-EREBP	789.384	427.466	0.88492
BnaA01g29550D	Trihelix	13.6576	92.4862	-2.7595
BnaA01g29790D	MYB	49.897	101.628	-1.0263
BnaA01g30140D	C2H2	17.5976	153.876	-3.1283
BnaA01g31420D	bZIP	567.726	891.184	-0.65053
BnaA01g31680D	NAC	59.7511	9.7581	2.6143
BnaA01g34550D	HB	179.07	314.164	-0.81099
BnaA01g34730D	AP2-EREBP	447.88	312.474	0.51938
BnaA01g34750D	ABI3VP1	588.578	364.544	0.69114
BnaA01g36220D	GeBP	588.026	799.451	-0.44313
BnaA01g36860D	C2C2-GATA	0	16.6847	#NAME?
BnaA01g37140D	SWI/SNF-SWI3	158.048	299.101	-0.92027
BnaA02g00370D	MADS	1.05048	111.339	-6.7278
BnaA02g00810D	HB	434.091	273.523	0.66633
BnaA02g00900D	NAC	0	660.545	#NAME?
BnaA02g01250D	DDT	443.122	829.326	-0.90423
BnaA02g01830D	Sigma70-like	101.452	26.1234	1.9574
BnaA02g01960D	C2H2	0	23.1122	#NAME?
BnaA02g02580D	MYB	475.702	293.638	0.69602
BnaA02g03130D	G2-like	94.9027	50.3149	0.91546
BnaA02g06470D	C2C2-Dof	313.613	190.589	0.71853
BnaA02g06670D	CCAAT	2043.76	3000.07	-0.55377
BnaA02g07870D	ARR-B	1.76413	13.9869	-2.987
BnaA02g08130D	AP2-EREBP	735.202	516.347	0.5098
BnaA02g08300D	Orphans	396.472	149.154	1.4104
BnaA02g08490D	C2C2-GATA	235.782	140.641	0.74544
BnaA02g09970D	NAC	447.263	254.346	0.81433
BnaA02g10150D	GRF	273.914	160.115	0.77461
BnaA02g11190D	TCP	36.7089	112.334	-1.6136
BnaA02g12370D	PHD	5.98135	347.185	-5.8591
BnaA02g12970D	TAZ	26.5737	317.146	-3.5771
BnaA02g14230D	BSD	444.721	668.661	-0.58837
BnaA02g15320D	MYB	214.021	129.947	0.71983
BnaA02g15390D	MADS	158.65	60.7492	1.3849
BnaA02g16620D	C3H	0	59.8425	#NAME?
BnaA02g17280D	SRS	74.9326	33.8171	1.1478
BnaA02g20170D	Sigma70-like	581.012	419.216	0.47087
BnaA02g20420D	ABI3VP1	124.835	52.3842	1.2528
BnaA02g20770D	ABI3VP1	13.7033	84.8167	-2.6298
BnaA02g22560D	AP2-EREBP	89.5213	48.1106	0.89588
BnaA02g24780D	Jumonji	167.801	299.536	-0.83597
BnaA02g25910D	ARR-B	708.912	468.555	0.59739
BnaA02g25950D	PHD	0	47.8506	#NAME?
BnaA02g26230D	C3H	641.793	1189.52	-0.89019
BnaA02g26420D	NAC	86.3412	45.5191	0.92358
BnaA02g31210D	MYB	41.4208	238.969	-2.5284
BnaA02g33230D	MADS	300.899	471.537	-0.64809
BnaA02g35200D	C2C2-CO-like	909.116	633.982	0.52002
BnaA02g35370D	ABI3VP1	394.952	833.662	-1.0778
BnaA02g35490D	MYB	0	851.459	#NAME?
BnaA02g35530D	MYB	35.1642	10.7452	1.7104
BnaA02g35830D	MADS	636.372	397.872	0.67757
BnaA03g02600D	DDT	226.048	655.193	-1.5353
BnaA03g02820D	MADS	29.7759	8.78537	1.761
BnaA03g03960D	DDT	212.394	333.029	-0.6489
BnaA03g04110D	Rcd1-like	55.3056	243.642	-2.1393
BnaA03g04640D	NAC	60.1819	24.8503	1.2761
BnaA03g04650D	C2H2	0.360946	27.6183	-6.2577
BnaA03g05440D	C2H2	0	576.673	#NAME?
BnaA03g06110D	G2-like	260.765	140.219	0.89507
BnaA03g06730D	MYB	24.0402	70.5496	-1.5532
BnaA03g08420D	E2F-DP	38.2731	79.1288	-1.0479
BnaA03g10560D	C2C2-GATA	119.553	60.5105	0.9824
BnaA03g12390D	bHLH	52.928	20.3905	1.3761
BnaA03g15640D	C3H	1.07205	11.7536	-3.4547
BnaA03g16450D	HB	205.297	132.248	0.63447
BnaA03g17120D	WRKY	4.87949	27.5213	-2.4957
BnaA03g19860D	MBF1	20.2981	73.338	-1.8532
BnaA03g19960D	NAC	6.01685	595.882	-6.6299
BnaA03g21040D	C2H2	11.8707	44.276	-1.8991
BnaA03g22060D	CCAAT	1679.27	2586.03	-0.62291
BnaA03g22100D	AP2-EREBP	15.5778	47.2197	-1.5999
BnaA03g22590D	MYB	44.3769	131.624	-1.5685
BnaA03g23430D	GNAT	478.048	667.96	-0.48261
BnaA03g23610D	HB	699.007	419.207	0.73764
BnaA03g25590D	HB	815.863	548.858	0.57189
BnaA03g27400D	NAC	208.989	543.806	-1.3797
BnaA03g27690D	C2H2	0.683846	40.1679	-5.8762
BnaA03g27870D	FHA	60.0752	145.183	-1.273
BnaA03g28830D	CPP	6.71971	25.723	-1.9366
BnaA03g29420D	C3H	95.5098	154.134	-0.69046
BnaA03g31510D	AP2-EREBP	12.5196	130.615	-3.3831
BnaA03g32200D	RB	192.894	316.699	-0.71531
BnaA03g33060D	C2H2	105.424	57.659	0.87058
BnaA03g33770D	NAC	191.049	92.3218	1.0492
BnaA03g34360D	ABI3VP1	132.913	266.737	-1.0049
BnaA03g34370D	ABI3VP1	25.175	155.999	-2.6315
BnaA03g35310D	C2H2	5.25435	30.6848	-2.5459
BnaA03g35920D	C2C2-GATA	0	25.344	#NAME?
BnaA03g37310D	SNF2	0	49.6885	#NAME?
BnaA03g39050D	SNF2	191.681	367.192	-0.93783
BnaA03g39060D	HB	608.764	397.548	0.61475
BnaA03g39400D	bHLH	0.360946	2962.42	-13.003
BnaA03g40400D	MYB	0	7.10775	#NAME?
BnaA03g40600D	MYB	251.581	42.0267	2.5816
BnaA03g43080D	HB	129.139	66.5715	0.95594
BnaA03g46370D	ARF	184.558	314.224	-0.76772
BnaA03g46480D	GRF	225.201	142.321	0.66206
BnaA03g46720D	C2C2-GATA	78.6168	142.004	-0.85303
BnaA03g48570D	NAC	78.0358	37.4868	1.0578
BnaA03g48900D	PHD	33.3863	79.4388	-1.2506
BnaA03g49000D	HSF	3.13183	92.0191	-4.8769
BnaA03g49100D	ULT	16.5883	48.616	-1.5513
BnaA03g53830D	AP2-EREBP	785.401	526.563	0.57682
BnaA03g54090D	LOB	22.7245	3.07611	2.8851
BnaA03g55280D	AP2-EREBP	0	7.16926	#NAME?
BnaA03g56400D	BBR/BPC	47.3837	93.4669	-0.98006
BnaA03g60680D	GeBP	97.9316	189.709	-0.95394
BnaA04g00500D	HB	41.8363	12.7191	1.7178
BnaA04g01250D	C2H2	5.22709	35.8077	-2.7762
BnaA04g02200D	bHLH	470.303	317.604	0.56636
BnaA04g02360D	zf-HD	52.5701	21.291	1.304
BnaA04g02430D	MADS	63.6875	201.786	-1.6637
BnaA04g03000D	Orphans	31.233	89.8487	-1.5244
BnaA04g07950D	ARF	1522.88	962.275	0.66228
BnaA04g09700D	HSF	0	8.9312	#NAME?
BnaA04g09910D	MADS	1.78571	82.2217	-5.525
BnaA04g09950D	MADS	0	34.4571	#NAME?
BnaA04g10220D	C3H	105.097	233.394	-1.151
BnaA04g13630D	SET	604.428	838.887	-0.47291
BnaA04g14640D	C2C2-CO-like	1272.67	850.134	0.58209
BnaA04g16320D	C2H2	2.83618	48.3219	-4.0907
BnaA04g17480D	LOB	51.5825	101.639	-0.97851
BnaA04g17550D	ABI3VP1	43.0847	135.577	-1.6539
BnaA04g19330D	SET	146.58	231.169	-0.65726
BnaA04g19340D	SNF2	7.05398	25.9722	-1.8805
BnaA04g20300D	HB	1296.96	826.86	0.64942
BnaA04g20970D	HB	245.42	151.564	0.69532
BnaA04g21190D	Sigma70-like	421.428	274.483	0.61857
BnaA04g23860D	TRAF	170.876	93.2112	0.87437
BnaA04g24340D	SBP	914.518	558.222	0.71217
BnaA04g25900D	AP2-EREBP	1.04479	14.1335	-3.7578
BnaA04g26050D	C2H2	6.67343	104.801	-3.9731
BnaA04g26160D	LOB	31.7297	11.4965	1.4646
BnaA04g27050D	AP2-EREBP	0	8.35808	#NAME?
BnaA04g27520D	bHLH	10.921	44.9776	-2.0421
BnaA04g28360D	LOB	117.597	61.4612	0.93611
BnaA04g28790D	bHLH	0	393.471	#NAME?
BnaA04g28800D	bHLH	100.864	1917.6	-4.2488
BnaA05g01030D	ABI3VP1	122.829	61.0353	1.0089
BnaA05g01330D	bHLH	88.7654	49.1741	0.8521
BnaA05g01770D	NAC	0	27.3547	#NAME?
BnaA05g02680D	SBP	894.453	494.388	0.85536
BnaA05g03970D	MYB	52.0678	183.049	-1.8138
BnaA05g04530D	C2C2-GATA	13.2765	93.0182	-2.8086
BnaA05g05310D	ARID	47.3812	110.494	-1.2216
BnaA05g05800D	ABI3VP1	0	221.194	#NAME?
BnaA05g08020D	bZIP	369.271	228.472	0.69266
BnaA05g09120D	HB	368.349	205.917	0.83901
BnaA05g09560D	IWS1	0	86.3208	#NAME?
BnaA05g11510D	bHLH	0	70.57	#NAME?
BnaA05g11520D	bHLH	181.38	1004.71	-2.4697
BnaA05g13270D	NAC	0	46.9006	#NAME?
BnaA05g20490D	C2H2	1.38672	50.1412	-5.1763
BnaA05g23130D	AP2-EREBP	130.938	48.7065	1.4267
BnaA05g24340D	SBP	365.825	242.709	0.59193
BnaA05g25580D	C2H2	421.927	244.654	0.78625
BnaA05g27620D	MYB	358.28	864.781	-1.2712
BnaA05g27870D	LOB	338.514	184.01	0.87943
BnaA05g27930D	AP2-EREBP	0.350159	29.0797	-6.3759
BnaA05g28100D	IWS1	80.0582	152.943	-0.93387
BnaA05g28230D	MYB	0	66.2317	#NAME?
BnaA05g28580D	C3H	136.178	384.472	-1.4974
BnaA05g30970D	TUB	338.876	231.28	0.55112
BnaA05g33960D	E2F-DP	67.3285	117.547	-0.80395
BnaA05g34070D	MYB	325.992	198.31	0.71707
BnaA05g34110D	WRKY	53.905	19.2602	1.4848
BnaA05g34540D	C3H	67.8576	191	-1.493
BnaA05g35210D	Rcd1-like	0	8.86817	#NAME?
BnaA06g01110D	SBP	108.179	40.8387	1.4054
BnaA06g02630D	AP2-EREBP	0	27.2878	#NAME?
BnaA06g02820D	GRAS	146.702	70.2395	1.0625
BnaA06g04450D	CCAAT	55.815	105.882	-0.92374
BnaA06g04770D	bZIP	75.6605	286.475	-1.9208
BnaA06g04930D	Sigma70-like	207.149	108.902	0.92763
BnaA06g05610D	MYB	133.517	204.508	-0.61513
BnaA06g06230D	Orphans	224.811	335.15	-0.5761
BnaA06g06490D	bHLH	44.9897	158.098	-1.8132
BnaA06g09160D	MYB	246.413	788.41	-1.6779
BnaA06g09570D	HB	74.4461	136.386	-0.87343
BnaA06g12120D	HB	180.217	104.081	0.79203
BnaA06g13970D	SRS	144.944	83.2574	0.79984
BnaA06g14540D	RWP-RK	264.31	176.887	0.5794
BnaA06g14770D	ARID	236.36	418.765	-0.82516
BnaA06g16550D	C2H2	511.379	770.068	-0.59059
BnaA06g18210D	C2H2	0.692082	17.9947	-4.7005
BnaA06g19880D	C2H2	0	49.0156	#NAME?
BnaA06g24550D	bHLH	1194.88	884.87	0.43332
BnaA06g24760D	MYB	0.721893	82.1442	-6.8302
BnaA06g25030D	TAZ	411.892	281.785	0.54767
BnaA06g25060D	C2H2	7.29766	31.7365	-2.1206
BnaA06g26160D	HMG	18.5232	43.8164	-1.2421
BnaA06g27360D	C2C2-CO-like	1458.66	1035.24	0.49468
BnaA06g29110D	Trihelix	422.708	294.96	0.51914
BnaA06g31470D	MYB	8.38305	394.046	-5.5547
BnaA06g34340D	C2H2	429.042	293.565	0.54744
BnaA06g34630D	PHD	0	128.065	#NAME?
BnaA06g36250D	G2-like	288.726	163.782	0.81792
BnaA06g36780D	SBP	364.775	247.462	0.5598
BnaA06g40430D	bHLH	139.63	76.0418	0.87675
BnaA07g00600D	ULT	3.88666	64.2761	-4.0477
BnaA07g03340D	bHLH	3.54984	3386.31	-9.8977
BnaA07g04800D	MADS	0	8.71358	#NAME?
BnaA07g05890D	FHA	111.236	437.082	-1.9743
BnaA07g07190D	WRKY	122.217	66.843	0.8706
BnaA07g07830D	C3H	0.700317	140.195	-7.6452
BnaA07g07850D	C3H	0	108.15	#NAME?
BnaA07g07880D	C3H	64.2029	194.196	-1.5968
BnaA07g08670D	C2C2-CO-like	1046.82	708.066	0.56405
BnaA07g08840D	SBP	523.087	369.62	0.50101
BnaA07g08880D	Orphans	479.169	309.158	0.63219
BnaA07g11660D	ARF	881.495	563.944	0.6444
BnaA07g12230D	C2C2-Dof	48.9792	98.2046	-1.0036
BnaA07g16350D	AP2-EREBP	123.352	231.319	-0.90711
BnaA07g16790D	TRAF	0.350159	73.2861	-7.7094
BnaA07g16830D	NAC	0	44.139	#NAME?
BnaA07g16910D	NAC	0	17.6645	#NAME?
BnaA07g17110D	bHLH	25.9946	7.61784	1.7708
BnaA07g17950D	Trihelix	119.349	209.692	-0.81309
BnaA07g18050D	MADS	181.098	92.5016	0.96922
BnaA07g20440D	MYB	0	14.4544	#NAME?
BnaA07g20790D	ARF	133.976	456.399	-1.7683
BnaA07g22130D	MYB	145.928	85.4869	0.77148
BnaA07g22240D	MYB	206.533	122.533	0.7532
BnaA07g23140D	bHLH	375.067	242.624	0.62843
BnaA07g23290D	GNAT	115.618	63.2453	0.87034
BnaA07g24360D	MADS	2181.12	1353.09	0.68881
BnaA07g24590D	AP2-EREBP	133.343	212.953	-0.67539
BnaA07g25390D	ARF	1505.48	1062.69	0.50251
BnaA07g25800D	MYB	56.6537	24.0423	1.2366
BnaA07g26050D	C3H	4.53246	46.2894	-3.3523
BnaA07g26900D	C3H	2.48858	884.964	-8.4742
BnaA07g27330D	G2-like	46.772	94.4451	-1.0138
BnaA07g27710D	MADS	1792.75	1162.53	0.62491
BnaA07g27740D	C2C2-YABBY	920.734	493.988	0.89831
BnaA07g28000D	NAC	79.8095	30.2758	1.3984
BnaA07g30860D	MYB	1.05048	20.068	-4.2558
BnaA07g31540D	MYB	311.624	195.766	0.67068
BnaA07g32330D	ARID	107.69	43.1943	1.318
BnaA07g33930D	AP2-EREBP	1404.8	1012.03	0.47312
BnaA07g35660D	AUX/IAA	83.1994	42.3295	0.97491
BnaA07g37160D	C2C2-CO-like	313.865	202.176	0.63453
BnaA07g37520D	CCAAT	7640.47	10876.4	-0.50947
BnaA07g38030D	MYB	138.923	84.9736	0.70919
BnaA07g38630D	MADS	0	10.5181	#NAME?
BnaA08g00990D	AP2-EREBP	2273.92	1638.4	0.4729
BnaA08g01260D	TCP	43.641	102.972	-1.2385
BnaA08g12140D	Tify	101.444	51.312	0.98332
BnaA08g12150D	LUG	1098.24	675.474	0.70122
BnaA08g12400D	ABI3VP1	332.651	168.434	0.98183
BnaA08g14660D	zf-HD	94.9395	51.6983	0.87689
BnaA08g15250D	bHLH	242.057	148.084	0.70893
BnaA08g15450D	HB	118.698	62.8298	0.91777
BnaA08g17390D	ARF	1212.29	757.336	0.67873
BnaA08g18840D	C3H	390.19	550.764	-0.49726
BnaA08g19670D	GNAT	168.89	94.2416	0.84165
BnaA08g20500D	HB	98.5589	45.1275	1.127
BnaA08g20700D	AP2-EREBP	5.9788	25.2768	-2.0799
BnaA08g21040D	ARF	0	188.677	#NAME?
BnaA08g22290D	MYB	956.03	684.426	0.48216
BnaA08g22300D	MYB	0.360946	2463.39	-12.737
BnaA08g22850D	MYB	1.37593	58.0707	-5.3993
BnaA08g25900D	LIM	635.716	442.307	0.52334
BnaA08g27570D	C3H	70.3505	33.1771	1.0844
BnaA08g28190D	SNF2	67.0175	118.991	-0.82824
BnaA08g28380D	TAZ	2.81716	768.784	-8.0922
BnaA08g28420D	Orphans	294.111	196.978	0.57833
BnaA08g28560D	LOB	0	785.356	#NAME?
BnaA08g29670D	MYB	142.899	85.4579	0.74171
BnaA08g30700D	ABI3VP1	192.876	102.641	0.91006
BnaA08g31250D	ARF	1061.1	747.388	0.50563
BnaA09g02420D	zf-HD	10.2803	0	Inf
BnaA09g03090D	FHA	155.913	271.123	-0.7982
BnaA09g04740D	C2C2-CO-like	1186.94	879.477	0.43253
BnaA09g06090D	MYB	244.642	155.801	0.65096
BnaA09g07160D	AUX/IAA	652.072	462.664	0.49507
BnaA09g07190D	MYB	1.04479	109.661	-6.7137
BnaA09g13310D	HB	461.559	322.728	0.5162
BnaA09g13880D	NAC	1.04224	16.4529	-3.9806
BnaA09g14020D	MADS	0	8.58109	#NAME?
BnaA09g14220D	ABI3VP1	0.350159	40.6065	-6.8576
BnaA09g14230D	MYB	0	49.8352	#NAME?
BnaA09g16340D	SBP	285.78	165.044	0.79206
BnaA09g18120D	bHLH	63.7056	30.0266	1.0852
BnaA09g18700D	GRAS	1354.94	985.227	0.4597
BnaA09g19420D	MADS	191.67	117.615	0.70455
BnaA09g19790D	NAC	0	94.8573	#NAME?
BnaA09g19800D	NAC	0	40.1625	#NAME?
BnaA09g20170D	HB	991.61	728.247	0.44535
BnaA09g26170D	ARF	1980.63	1388.8	0.51212
BnaA09g26390D	Tify	0.350159	19.1727	-5.7749
BnaA09g26750D	C3H	0	162.974	#NAME?
BnaA09g27950D	SBP	1144.22	621.908	0.8796
BnaA09g28560D	AP2-EREBP	53.7039	96.7296	-0.84893
BnaA09g29020D	C2H2	1.04479	91.0953	-6.4461
BnaA09g29690D	Orphans	0	91.7419	#NAME?
BnaA09g34140D	GRAS	475.668	265.371	0.84194
BnaA09g34810D	MADS	0	28.3846	#NAME?
BnaA09g35710D	TRAF	4.26095	197.198	-5.5323
BnaA09g35990D	NAC	2.76264	198.909	-6.1699
BnaA09g36380D	Orphans	9.94666	68.6817	-2.7876
BnaA09g36500D	TRAF	43.3922	14.437	1.5877
BnaA09g38210D	SET	0	129.467	#NAME?
BnaA09g38600D	C2H2	10.5575	65.4273	-2.6316
BnaA09g39030D	MYB	330.838	183.53	0.85011
BnaA09g39520D	bHLH	118.68	184.858	-0.63934
BnaA09g40360D	HSF	0.70287	12.7476	-4.1808
BnaA09g43110D	FHA	160.537	95.2355	0.75334
BnaA09g43450D	CSD	2848.16	4669.45	-0.71322
BnaA09g44970D	MYB	44.673	335.281	-2.9079
BnaA09g48040D	bHLH	8.06583	33.9084	-2.0717
BnaA09g48940D	bZIP	8.34245	132.986	-3.9947
BnaA09g51400D	bHLH	196.028	102.491	0.93556
BnaA09g51970D	bHLH	111.946	64.1395	0.80352
BnaA09g52500D	zf-HD	406.013	268.889	0.59452
BnaA09g52990D	HB	26.7165	86.7187	-1.6986
BnaA09g54740D	AP2-EREBP	0	11.1433	#NAME?
BnaA10g00280D	NAC	888.798	639.741	0.47437
BnaA10g00810D	ABI3VP1	74.6557	34.0432	1.1329
BnaA10g02500D	AUX/IAA	16.8371	1.6043	3.3916
BnaA10g03160D	SNF2	95.6521	895.592	-3.227
BnaA10g03260D	HB	256.84	162.948	0.65645
BnaA10g03480D	TAZ	0	312.239	#NAME?
BnaA10g03570D	OFP	25.81	6.93269	1.8964
BnaA10g03670D	SNF2	187.035	277.909	-0.57131
BnaA10g04110D	bHLH	41.2261	1157.31	-4.8111
BnaA10g06740D	PHD	208.261	446.852	-1.1014
BnaA10g09600D	FHA	241.317	476.812	-0.98249
BnaA10g10080D	NAC	0	94.5082	#NAME?
BnaA10g10100D	NAC	0	231.822	#NAME?
BnaA10g10240D	NAC	0	78.3785	#NAME?
BnaA10g10250D	MYB	0	92.2865	#NAME?
BnaA10g10500D	WRKY	44.7758	168.322	-1.9104
BnaA10g10940D	C2C2-GATA	133.182	81.8049	0.70314
BnaA10g11220D	Orphans	348.264	178.959	0.96055
BnaA10g11600D	Orphans	203.586	123.801	0.71762
BnaA10g12970D	ABI3VP1	207.185	124.398	0.73595
BnaA10g14090D	PHD	0	515.791	#NAME?
BnaA10g14120D	E2F-DP	60.7096	115.13	-0.92326
BnaA10g14970D	Alfin-like	72.4738	144.354	-0.99408
BnaA10g16340D	SNF2	761.687	1040.34	-0.44978
BnaA10g18810D	MYB	843.74	598.938	0.49439
BnaA10g20370D	SRS	247.704	109.811	1.1736
BnaA10g21230D	NAC	0	277.101	#NAME?
BnaA10g21570D	Orphans	2.44798	25.4669	-3.379
BnaA10g22080D	MADS	0	230.056	#NAME?
BnaA10g24100D	bZIP	13.0138	117.929	-3.1798
BnaA10g25850D	C2H2	1.70962	23.1326	-3.7582
BnaA10g25980D	C2H2	199.967	492.296	-1.2998
BnaA10g27410D	HB	328.319	211.904	0.63169
BnaA10g27730D	TRAF	100.377	161.822	-0.68898
BnaA10g28590D	C2C2-Dof	25.4275	60.1218	-1.2415
BnaAnng01110D	OFP	377.34	1164.73	-1.6261
BnaAnng03730D	AP2-EREBP	228.827	121.449	0.91391
BnaAnng03830D	MYB	59.9541	234.272	-1.9663
BnaAnng04140D	CCAAT	1.39495	45.1856	-5.0176
BnaAnng04800D	HB	721.763	459.658	0.65096
BnaAnng04960D	bHLH	85.5616	44.366	0.94751
BnaAnng05010D	MYB	0	80.9082	#NAME?
BnaAnng06930D	MYB	0	36.1085	#NAME?
BnaAnng07270D	Jumonji	40.6322	201.213	-2.308
BnaAnng07530D	bZIP	78.6172	21.6542	1.8602
BnaAnng11050D	HB	85.6619	42.1111	1.0245
BnaAnng13930D	bHLH	50.0069	14.4093	1.7951
BnaAnng13960D	MYB	267.397	156.485	0.77296
BnaAnng15540D	MYB	182.637	113.066	0.69181
BnaAnng16680D	HB	46.3593	193.306	-2.06
BnaAnng18530D	C2C2-YABBY	263.957	160.293	0.7196
BnaAnng18550D	GRAS	281.96	172.389	0.70982
BnaAnng19510D	ABI3VP1	6.69814	55.6305	-3.054
BnaAnng21010D	C2H2	0.350159	10.068	-4.8456
BnaAnng23060D	C3H	257.428	373.145	-0.53557
BnaAnng23540D	HB	31.5585	113.815	-1.8506
BnaAnng23930D	MYB	0	16.2007	#NAME?
BnaAnng24260D	bHLH	0	325.612	#NAME?
BnaAnng25050D	SBP	187.255	108.122	0.79234
BnaAnng25560D	C2C2-CO-like	261.493	115.916	1.1737
BnaAnng26230D	Orphans	0.341923	27.9665	-6.3539
BnaAnng26550D	bZIP	655.469	417.076	0.65222
BnaAnng28960D	AP2-EREBP	28.3639	81.5501	-1.5236
BnaAnng29380D	HB	423.497	260.089	0.70335
BnaAnng29990D	MYB	31.1317	79.4095	-1.3509
BnaAnng31570D	SRS	150.048	81.9892	0.87191
BnaAnng33510D	bZIP	4.94479	49.8174	-3.3327
BnaAnng34430D	NAC	164.963	90.5262	0.86573
BnaAnng36390D	GRAS	293.885	176.302	0.7372
BnaAnng36900D	ABI3VP1	8.08543	31.6025	-1.9666
BnaAnng38460D	C2C2-Dof	71.6763	139.325	-0.95889
BnaAnng40580D	AP2-EREBP	11.1463	34.8906	-1.6463
BnaAnng41450D	AP2-EREBP	20.045	46.232	-1.2056
BnaC01g00960D	HB	1877.47	1187.53	0.66083
BnaC01g01250D	MYB	19.7392	184.863	-3.2273
BnaC01g01380D	LOB	60.3742	24.3038	1.3127
BnaC01g01720D	bHLH	264.963	175.012	0.59834
BnaC01g01790D	HSF	89.5741	46.7482	0.93817
BnaC01g02010D	HB	275.743	123.94	1.1537
BnaC01g03270D	C2H2	19.9701	91.9169	-2.2025
BnaC01g03510D	MYB	153.589	259.799	-0.75833
BnaC01g03810D	bZIP	730.027	367.729	0.98931
BnaC01g03860D	bHLH	7.29197	177.049	-4.6017
BnaC01g04170D	MADS	0.350159	15.6314	-5.4803
BnaC01g05260D	HB	119.508	70.2198	0.76716
BnaC01g09300D	ABI3VP1	87.3925	330.263	-1.918
BnaC01g09640D	bHLH	0	7.29462	#NAME?
BnaC01g12000D	MYB	1.74511	79.4414	-5.5085
BnaC01g12730D	bHLH	1.03401	226.8	-7.777
BnaC01g15630D	HMG	1813.59	2563.79	-0.49943
BnaC01g17480D	C2H2	126.825	249.074	-0.97374
BnaC01g19500D	NOZZLE	48.3493	305.752	-2.6608
BnaC01g20720D	ULT	236.033	361.43	-0.61472
BnaC01g28650D	NAC	0	15.9254	#NAME?
BnaC01g34010D	MADS	0	27.7287	#NAME?
BnaC01g35070D	AP2-EREBP	1951.54	1305.68	0.57981
BnaC01g35470D	CPP	5.24357	31.2857	-2.5769
BnaC01g35600D	CCAAT	72.5258	131.178	-0.85496
BnaC01g37190D	Trihelix	14.0997	138.199	-3.293
BnaC01g37260D	CCAAT	418.406	266.749	0.64942
BnaC01g37360D	MYB	18.5061	113.957	-2.6224
BnaC01g39490D	C3H	12.2564	189.158	-3.948
BnaC01g39740D	SET	684.322	405.995	0.75321
BnaC01g40920D	AP2-EREBP	424.737	590.63	-0.47568
BnaC01g41210D	Jumonji	149.382	353.144	-1.2413
BnaC02g10100D	NAC	0	10.4779	#NAME?
BnaC02g13890D	NAC	253.523	123.812	1.034
BnaC02g15480D	TCP	73.2971	140.757	-0.94138
BnaC02g17290D	TAZ	19.3345	411.817	-4.4128
BnaC02g18890D	BSD	481.279	662.942	-0.46201
BnaC02g19900D	HB	165.065	98.497	0.74488
BnaC02g20640D	MADS	98.8522	40.2505	1.2963
BnaC02g23790D	Trihelix	224.138	107.474	1.0604
BnaC02g25400D	TAZ	420.506	292.594	0.52322
BnaC02g27260D	ABI3VP1	125.303	233.744	-0.8995
BnaC02g32630D	PLATZ	14.037	62.5966	-2.1569
BnaC02g32650D	PLATZ	2.80637	129.928	-5.5329
BnaC02g32900D	Jumonji	112.361	208.261	-0.89025
BnaC02g33420D	Trihelix	157.022	260.601	-0.73088
BnaC02g34370D	C3H	681.589	999.75	-0.55266
BnaC02g34620D	zf-HD	60.7142	22.3314	1.443
BnaC02g35650D	AP2-EREBP	6.66833	57.0566	-3.097
BnaC02g39470D	Trihelix	219.891	120.482	0.86797
BnaC02g39580D	MADS	0	36.8244	#NAME?
BnaC02g39620D	MADS	0	38.7238	#NAME?
BnaC02g40480D	CPP	3.53082	448.584	-6.9892
BnaC02g43700D	HB	820.711	469.678	0.8052
BnaC02g43770D	zf-HD	314.635	200.584	0.64948
BnaC02g43910D	MYB	0.350159	110.875	-8.3067
BnaC02g44780D	GRF	503.634	248.147	1.0212
BnaC03g00770D	E2F-DP	108.548	176.197	-0.69886
BnaC03g02700D	HB	35.0677	7.766	2.1749
BnaC03g03390D	bHLH	386.702	267.398	0.53223
BnaC03g03710D	DDT	265.662	878.178	-1.7249
BnaC03g05700D	Rcd1-like	122.199	479.152	-1.9713
BnaC03g06180D	C2H2	0	12.4354	#NAME?
BnaC03g06800D	HB	169.92	106.553	0.67328
BnaC03g06970D	C2H2	0	147.566	#NAME?
BnaC03g10740D	E2F-DP	57.8354	106.579	-0.8819
BnaC03g12900D	C2H2	14.6885	0.271186	5.7593
BnaC03g16080D	C2H2	170.693	297.455	-0.80126
BnaC03g16210D	ABI3VP1	9.78937	60.2299	-2.6212
BnaC03g18250D	CPP	3.51493	49.1724	-3.8063
BnaC03g18260D	LUG	5.58236	173.92	-4.9614
BnaC03g19400D	BBR/BPC	50.0632	95.0512	-0.92495
BnaC03g20830D	MYB	774.26	453.19	0.7727
BnaC03g22460D	C3H	46.0124	147.807	-1.6836
BnaC03g23960D	NAC	4.17662	432.258	-6.6934
BnaC03g25100D	C2H2	9.89214	101.458	-3.3585
BnaC03g25170D	C2C2-YABBY	242.749	140.409	0.78983
BnaC03g26430D	CCAAT	5084.35	6910.09	-0.44264
BnaC03g26480D	AP2-EREBP	19.2388	88.9407	-2.2088
BnaC03g26620D	MYB	49.4111	101.385	-1.0369
BnaC03g28030D	HB	180.744	99.8987	0.85541
BnaC03g30030D	HB	898.052	606.675	0.56587
BnaC03g32420D	NAC	262.399	644.545	-1.2965
BnaC03g32700D	C2H2	0	69.2989	#NAME?
BnaC03g32790D	TCP	72.5917	36.3862	0.99641
BnaC03g33970D	CPP	44.1619	138.565	-1.6497
BnaC03g38850D	TCP	728.907	512.932	0.50697
BnaC03g38960D	NAC	198.577	104.099	0.93174
BnaC03g39800D	ABI3VP1	186.541	300.76	-0.68912
BnaC03g39810D	ABI3VP1	30.5486	285.448	-3.224
BnaC03g41720D	CCAAT	2170.8	3276.98	-0.59414
BnaC03g41730D	C2C2-GATA	0	43.8616	#NAME?
BnaC03g43410D	C2C2-GATA	339.04	486.118	-0.51985
BnaC03g43650D	SNF2	0	16.5316	#NAME?
BnaC03g46240D	SNF2	405.017	674.359	-0.73553
BnaC03g46250D	HB	362.642	238.839	0.6025
BnaC03g46740D	bHLH	1.80473	2316.11	-10.326
BnaC03g49000D	zf-HD	1494.59	1067.93	0.48493
BnaC03g50930D	Trihelix	930.233	653.56	0.50927
BnaC03g55590D	C2H2	0	23.2269	#NAME?
BnaC03g56450D	C3H	232.329	427.974	-0.88135
BnaC03g57620D	SBP	322.411	197.2	0.70924
BnaC03g57650D	CSD	485.137	672.83	-0.47185
BnaC03g59640D	ARF	1028.49	630.448	0.70608
BnaC03g61070D	bHLH	140.1	263.981	-0.91398
BnaC03g61760D	HB	182.159	103.484	0.81579
BnaC03g63720D	SET	447.801	299.872	0.57851
BnaC03g64200D	bHLH	0	37.0524	#NAME?
BnaC03g65970D	bHLH	11.2686	32.6619	-1.5353
BnaC03g67120D	Tify	434.632	267.498	0.70026
BnaC03g67130D	LUG	1404.16	884.742	0.66637
BnaC03g67480D	ABI3VP1	252.776	158.157	0.6765
BnaC03g71460D	Tify	1.41397	48.5743	-5.1024
BnaC03g71470D	NAC	216.366	137.168	0.65753
BnaC03g76640D	bHLH	329.904	198.382	0.73377
BnaC04g01390D	NAC	0	26.1515	#NAME?
BnaC04g01830D	TRAF	224.795	144.052	0.64203
BnaC04g02520D	SBP	990.59	580.971	0.76982
BnaC04g03900D	SNF2	215.319	336.166	-0.6427
BnaC04g04710D	ARID	55.5143	202.7	-1.8684
BnaC04g05500D	MYB	185.403	343.661	-0.89032
BnaC04g10480D	HB	533.733	308.539	0.79067
BnaC04g10590D	mTERF	196.694	124.392	0.66106
BnaC04g13520D	bHLH	415.297	1358.16	-1.7094
BnaC04g13540D	bHLH	0.700317	548.205	-9.6125
BnaC04g15480D	CCAAT	4840.57	7178.65	-0.56854
BnaC04g16850D	CCAAT	490.508	719.142	-0.552
BnaC04g18710D	ARF	292.169	199.879	0.54768
BnaC04g21960D	MADS	2.07625	133.312	-6.0047
BnaC04g24260D	MADS	17.5729	86.231	-2.2949
BnaC04g24580D	Orphans	33.4844	92.7797	-1.4703
BnaC04g26930D	MADS	0.350159	40.8294	-6.8655
BnaC04g29180D	HSF	209.168	335.149	-0.68014
BnaC04g29240D	HMG	41.9011	16.2202	1.3692
BnaC04g31750D	MYB	25.484	65.4685	-1.3612
BnaC04g32100D	MADS	0	27.0822	#NAME?
BnaC04g32160D	MADS	0	52.6885	#NAME?
BnaC04g32170D	HSF	10.8095	31.6514	-1.55
BnaC04g32370D	C3H	64.4784	141.209	-1.1309
BnaC04g32400D	C3H	26.0897	56.2944	-1.1095
BnaC04g34550D	GeBP	216.618	316.993	-0.5493
BnaC04g37230D	C2C2-CO-like	808.678	567.225	0.51164
BnaC04g39860D	HB	54.647	20.0019	1.45
BnaC04g39940D	CCAAT	1655.69	2399.75	-0.53545
BnaC04g42030D	bHLH	0	257.565	#NAME?
BnaC04g42050D	bHLH	126.635	1738.95	-3.7795
BnaC04g42720D	GNAT	9.78624	30.0282	-1.6175
BnaC04g44230D	SBP	1146.77	798.387	0.52241
BnaC04g44970D	HB	568.315	328.317	0.7916
BnaC04g47620D	TRAF	179.134	101.552	0.81882
BnaC04g48150D	SBP	665.583	439.362	0.59921
BnaC04g48980D	RWP-RK	60.2859	21.1521	1.511
BnaC04g50110D	C2H2	2.84953	110.112	-5.2721
BnaC04g50150D	C2C2-YABBY	1102.31	735.456	0.58383
BnaC04g50970D	HB	31.1209	9.6084	1.6955
BnaC04g52010D	MYB	105.858	58.996	0.84344
BnaC04g52120D	bHLH	99.3723	55.8356	0.83166
BnaC04g52230D	bZIP	268.105	406.404	-0.60011
BnaC04g54040D	IWS1	0	153.198	#NAME?
BnaC04g56110D	GNAT	58.3644	17.6874	1.7224
BnaC05g00370D	NAC	757.346	473.899	0.67637
BnaC05g03160D	SNF2	713.187	1521.38	-1.093
BnaC05g03530D	ABI3VP1	0	14.2934	#NAME?
BnaC05g03830D	TAZ	0	288.256	#NAME?
BnaC05g04240D	bHLH	8.08288	919.838	-6.8304
BnaC05g06030D	bZIP	127.999	588.017	-2.1997
BnaC05g06190D	Sigma70-like	348.226	221.909	0.65006
BnaC05g08100D	bHLH	79.6928	178.097	-1.1601
BnaC05g10580D	MYB	86.2197	659.948	-2.9363
BnaC05g10940D	HB	138.933	221.727	-0.67439
BnaC05g11660D	AP2-EREBP	276.025	186.222	0.56778
BnaC05g12770D	PHD	166.35	264.097	-0.66684
BnaC05g15390D	ARF	650.532	444.788	0.5485
BnaC05g16580D	C2C2-Dof	0.700317	16.4852	-4.557
BnaC05g17200D	AP2-EREBP	1.72864	15.0181	-3.119
BnaC05g19350D	Orphans	0	26.7147	#NAME?
BnaC05g20260D	C2H2	0.721893	94.784	-7.0367
BnaC05g21270D	SBP	237.776	157.157	0.5974
BnaC05g21280D	SBP	1115.2	699.562	0.67278
BnaC05g23210D	ARF	2481.29	1656.61	0.58286
BnaC05g23470D	HB	1620.39	1169.34	0.47064
BnaC05g29050D	GNAT	407.577	262.54	0.63453
BnaC05g33170D	C2H2	9.16514	74.8413	-3.0296
BnaC05g33730D	SNF2	284.456	611.375	-1.1039
BnaC05g34090D	ABI3VP1	545.621	356.485	0.61406
BnaC05g34470D	MADS	0	16.8351	#NAME?
BnaC05g35530D	ABI3VP1	337.576	633.312	-0.9077
BnaC05g36450D	CAMTA	1149.41	705.118	0.70495
BnaC05g37870D	E2F-DP	122.201	230.442	-0.91515
BnaC05g37900D	PHD	0	505.016	#NAME?
BnaC05g38350D	SBP	1413.86	1012.38	0.4819
BnaC05g49670D	Alfin-like	142.969	224.227	-0.64926
BnaC05g50730D	C2C2-CO-like	244.511	121.93	1.0039
BnaC06g02110D	MADS	0	19.0899	#NAME?
BnaC06g02890D	C2H2	0	28.9872	#NAME?
BnaC06g03900D	AP2-EREBP	0.350159	137.445	-8.6166
BnaC06g04380D	bHLH	424.348	289.976	0.54932
BnaC06g05090D	AUX/IAA	275.291	182.474	0.59327
BnaC06g14560D	ABI3VP1	205.014	668.809	-1.7059
BnaC06g15140D	AP2-EREBP	9.54001	35.6003	-1.8998
BnaC06g15990D	NAC	0	21.0536	#NAME?
BnaC06g16230D	C2C2-YABBY	218.085	141.88	0.62022
BnaC06g16910D	MADS	147.611	78.4942	0.91114
BnaC06g20640D	ARF	307.439	750.114	-1.2868
BnaC06g21530D	Trihelix	90.6416	48.2336	0.91014
BnaC06g22480D	zf-HD	393	262.857	0.58025
BnaC06g22860D	MYB	165.765	85.8124	0.94988
BnaC06g23040D	MYB	259.391	133.516	0.95811
BnaC06g23610D	HB	147.389	89.8742	0.71365
BnaC06g25500D	MADS	2532.26	1666.93	0.60323
BnaC06g26010D	C3H	0	91.9186	#NAME?
BnaC06g26570D	ARR-B	104.436	58.2314	0.84276
BnaC06g27170D	ARF	1580.22	1137.08	0.47479
BnaC06g27780D	C3H	6.70893	49.8868	-2.8945
BnaC06g28000D	zf-HD	101.071	268.413	-1.4091
BnaC06g29350D	C3H	1.39495	234.773	-7.3949
BnaC06g29980D	MADS	2310.37	1474.21	0.64818
BnaC06g32390D	PBF-2-like	887.24	1198.33	-0.43363
BnaC06g34320D	HB	439.115	254.733	0.78562
BnaC06g35510D	MYB	98.674	52.4591	0.91148
BnaC06g36780D	ARID	126.654	50.3139	1.3319
BnaC06g37170D	NAC	122.04	63.1261	0.95104
BnaC06g37970D	PHD	184.892	302.236	-0.70899
BnaC06g38010D	SET	512.152	727.847	-0.50706
BnaC06g38360D	ARF	146.666	669.721	-2.191
BnaC06g38580D	AP2-EREBP	772.312	506.755	0.60789
BnaC06g38780D	Jumonji	404.299	566.155	-0.48578
BnaC06g40600D	AUX/IAA	88.1418	46.8082	0.91307
BnaC06g41200D	C2C2-GATA	92.382	208.417	-1.1738
BnaC06g43960D	SRS	180.956	80.7614	1.1639
BnaC06g43990D	FHA	0	10.9351	#NAME?
BnaC07g00080D	ULT	5.25435	55.0916	-3.3902
BnaC07g05950D	bHLH	1.06382	4109.09	-11.915
BnaC07g09800D	C3H	0	134.765	#NAME?
BnaC07g09810D	C3H	3.83214	155.162	-5.3395
BnaC07g10760D	C2C2-CO-like	207.353	121.151	0.77528
BnaC07g11380D	SBP	1086.23	720.434	0.59239
BnaC07g11390D	SBP	412.891	227.228	0.86162
BnaC07g11700D	C2H2	1.05048	11.2955	-3.4266
BnaC07g11950D	NAC	295.757	192.041	0.623
BnaC07g15760D	SNF2	0	27.5195	#NAME?
BnaC07g16290D	bHLH	169.448	104.266	0.70057
BnaC07g16350D	FHA	2098.33	1479.84	0.5038
BnaC07g16430D	C2C2-Dof	23.8562	75.4095	-1.6604
BnaC07g16800D	SRS	55.4958	24.5168	1.1786
BnaC07g16940D	C2H2	8.48385	27.2636	-1.6842
BnaC07g17030D	SBP	373.331	245.404	0.6053
BnaC07g17710D	G2-like	304.833	159.532	0.93417
BnaC07g19360D	bHLH	332.341	195.018	0.76906
BnaC07g21170D	PHD	0.350159	89.3715	-7.9957
BnaC07g21460D	C2H2	350.958	246.024	0.5125
BnaC07g22490D	MADS	230.756	144.183	0.67847
BnaC07g25120D	MYB	159.826	669.983	-2.0676
BnaC07g26320D	C2C2-CO-like	222.896	144.925	0.62106
BnaC07g27070D	MADS	0	142.89	#NAME?
BnaC07g29020D	C2C2-GATA	170.171	105.453	0.69039
BnaC07g29080D	CPP	8.4407	37.0036	-2.1322
BnaC07g31380D	MYB	0	13.3245	#NAME?
BnaC07g34350D	HB	80.6714	34.8742	1.2099
BnaC07g38910D	C2C2-GATA	78.4001	136.77	-0.80283
BnaC07g39980D	Orphans	0	9.31594	#NAME?
BnaC07g40830D	NOZZLE	179.154	76.1277	1.2347
BnaC07g41400D	SNF2	280.75	402.128	-0.51837
BnaC07g44050D	HB	116.745	67.481	0.79081
BnaC07g44870D	MADS	3.85372	20.8101	-2.433
BnaC07g45910D	CSD	13.022	381.637	-4.8732
BnaC07g46250D	BES1	140.032	82.5175	0.76298
BnaC07g46430D	MYB	26.8357	217.267	-3.0172
BnaC07g46760D	GRF	436.737	301.167	0.5362
BnaC07g46770D	AP2-EREBP	743.995	527.67	0.49566
BnaC07g48490D	ARF	597.302	420.07	0.50783
BnaC07g49790D	MADS	146.08	86.1042	0.7626
BnaC08g01420D	TAZ	4.90164	476.643	-6.6035
BnaC08g06320D	HB	197.368	124.066	0.66978
BnaC08g11750D	zf-HD	671.033	475.937	0.49561
BnaC08g14110D	LIM	798.233	478.72	0.73763
BnaC08g16630D	AP2-EREBP	98.2241	54.1746	0.85846
BnaC08g18470D	MYB	1.41397	2718.08	-10.909
BnaC08g18550D	NAC	0	29.5624	#NAME?
BnaC08g19040D	ARF	1556.76	1080.81	0.52644
BnaC08g20340D	CCAAT	216.392	141.296	0.61493
BnaC08g21490D	LOB	47.6146	20.501	1.2157
BnaC08g21640D	AP2-EREBP	123.473	51.9182	1.2499
BnaC08g22280D	zf-HD	232.289	150.813	0.62316
BnaC08g25070D	GRAS	512.863	282.998	0.85778
BnaC08g25940D	MADS	0	11.9553	#NAME?
BnaC08g25970D	MADS	0	11.9742	#NAME?
BnaC08g25980D	SET	63.1525	28.3916	1.1534
BnaC08g27180D	TRAF	14.9974	208.779	-3.7992
BnaC08g27480D	NAC	0.70287	91.6582	-7.0269
BnaC08g27970D	Orphans	29.7799	117.514	-1.9804
BnaC08g28680D	C2H2	156.902	89.9562	0.80257
BnaC08g29580D	bHLH	97.0524	51.1987	0.92266
BnaC08g30180D	SET	0	154.965	#NAME?
BnaC08g30750D	C2H2	49.4208	102.767	-1.0562
BnaC08g31170D	LIM	0	13.6344	#NAME?
BnaC08g31840D	bHLH	59.3268	249.49	-2.0722
BnaC08g35090D	HB	1193.68	879.947	0.43993
BnaC08g36330D	G2-like	474.709	194.933	1.2841
BnaC08g37480D	MYB	0	38.7373	#NAME?
BnaC08g37720D	MYB	49.4188	293.815	-2.5718
BnaC08g39410D	BBR/BPC	85.3879	181.67	-1.0892
BnaC08g39630D	zf-HD	1143.95	718.878	0.67021
BnaC08g43230D	bZIP	4.23114	81.3238	-4.2646
BnaC08g43240D	C2H2	42.7999	14.7097	1.5408
BnaC08g48600D	MYB	1.38672	14.3747	-3.3738
BnaC08g48630D	MYB	168.54	257.202	-0.60981
BnaC09g02190D	MADS	0.360946	8.58903	-4.5726
BnaC09g02690D	bZIP	15.4535	42.4715	-1.4586
BnaC09g04200D	C2C2-CO-like	968.5	665.187	0.54199
BnaC09g05300D	MYB	83.0401	42.8106	0.95584
BnaC09g05650D	MYB	245.378	149.769	0.71227
BnaC09g06760D	LOB	19.2825	1.56407	3.6239
BnaC09g06950D	zf-HD	291.202	145.377	1.0022
BnaC09g07940D	Orphans	1.37593	40.7129	-4.887
BnaC09g13580D	HB	487.874	295.484	0.72343
BnaC09g14760D	MYB	5.25691	60.5868	-3.5267
BnaC09g17430D	SBP	389.753	238.583	0.70807
BnaC09g19820D	Jumonji	25.536	137.986	-2.4339
BnaC09g29770D	SET	299.277	797.796	-1.4145
BnaC09g32530D	NAC	0	137.406	#NAME?
BnaC09g32640D	C2C2-CO-like	121.405	66.1645	0.8757
BnaC09g33380D	C2C2-GATA	114.229	59.4858	0.94132
BnaC09g35430D	AP2-EREBP	125.774	194.413	-0.62829
BnaC09g35510D	C2C2-Dof	296.537	190.684	0.63703
BnaC09g37130D	ARF	560.9	398.145	0.49445
BnaC09g39190D	SNF2	1100.41	1553.85	-0.49781
BnaC09g40660D	MYB	1.72609	13.6952	-2.9881
BnaC09g43350D	Sigma70-like	121.051	60.761	0.9944
BnaC09g43860D	Tify	103.253	254.628	-1.3022
BnaC09g45370D	HB	527.164	356.179	0.56565
BnaC09g46950D	bHLH	0.360946	9.08731	-4.654
BnaC09g48720D	bZIP	33.4857	124.398	-1.8934
BnaC09g49920D	AP2-EREBP	77.9374	142.117	-0.8667
BnaC09g50170D	SNF2	46.212	93.7632	-1.0208
BnaC09g50530D	NAC	407.919	578.853	-0.50491
BnaC09g50990D	MYB	5.56902	152.186	-4.7723
BnaC09g52310D	C2H2	81.0559	42.5748	0.92892
BnaC09g53340D	Orphans	657.439	321.824	1.0306
BnaC09g53550D	WRKY	196.302	493.141	-1.3289
BnaC09g54340D	HB	1039.61	741.168	0.48817
BnaCnng01000D	MYB	0	16.5065	#NAME?
BnaCnng01170D	SET	224.353	354.067	-0.65825
BnaCnng01350D	NAC	0	18.4156	#NAME?
BnaCnng02600D	C2H2	1656.2	2337.24	-0.49692
BnaCnng03050D	C2H2	232.765	149.897	0.6349
BnaCnng03740D	HB	312.695	157.106	0.99302
BnaCnng05590D	HB	124.491	72.5715	0.77856
BnaCnng07680D	GNAT	207.932	134.392	0.62966
BnaCnng08060D	zf-HD	673.734	464.38	0.53687
BnaCnng08670D	MYB	0	20.1819	#NAME?
BnaCnng09030D	C2H2	1.44379	20.0903	-3.7986
BnaCnng09530D	C2H2	589.353	954.666	-0.69586
BnaCnng09850D	NAC	76.8458	38.5226	0.99626
BnaCnng10130D	NAC	0.341923	19.4706	-5.8315
BnaCnng13370D	MYB	1.42221	80.4314	-5.8216
BnaCnng13620D	LIM	0	34.5141	#NAME?
BnaCnng15670D	LOB	40.0912	14.7792	1.4397
BnaCnng19010D	PHD	46.4051	668.994	-3.8496
BnaCnng20400D	bZIP	77.754	150.085	-0.94879
BnaCnng21740D	HB	107.981	62.0013	0.80041
BnaCnng23900D	Sigma70-like	563.273	325.677	0.79039
BnaCnng25410D	ARF	1469.53	955.039	0.62172
BnaCnng26450D	Orphans	82.8627	140.289	-0.7596
BnaCnng27960D	C3H	58.6641	224.024	-1.9331
BnaCnng28030D	MYB	275.743	103.252	1.4171
BnaCnng32030D	MYB	0	744.791	#NAME?
BnaCnng32040D	NAC	0	106.608	#NAME?
BnaCnng36910D	HSF	67.4483	137.393	-1.0265
BnaCnng38230D	NAC	0.360946	152.892	-8.7265
BnaCnng43170D	NAC	0.683846	113.204	-7.371
BnaCnng43250D	Pseudo ARR-B	1850.46	1410.13	0.39205
BnaCnng47860D	MADS	0	36.2087	#NAME?
BnaCnng47870D	HSF	0.350159	27.4078	-6.2904
BnaCnng49390D	MYB	97.4611	195.869	-1.007
BnaCnng51540D	C2C2-Dof	89.8987	49.6487	0.85654
BnaCnng51630D	HB	283.879	194.907	0.54249
BnaCnng56130D	MADS	164.819	281.847	-0.77403
BnaCnng56720D	MADS	393.093	705.487	-0.84375
BnaCnng56860D	C3H	211.79	116.064	0.86771
BnaCnng57010D	GRAS	333.099	230.742	0.52967
BnaCnng57070D	AP2-EREBP	87.1787	45.9442	0.92409
BnaCnng57210D	SRS	130.82	63.0333	1.0534
BnaCnng59200D	MYB	0	15.2938	#NAME?
BnaCnng59830D	HB	159.555	91.4802	0.80253
BnaCnng60900D	MADS	0	41.8788	#NAME?
BnaCnng65580D	C3H	0	107.573	#NAME?
BnaCnng66450D	C2H2	11.5586	113.325	-3.2934
BnaCnng67000D	Orphans	2.47779	31.0908	-3.6494
BnaCnng67350D	bZIP	25.6583	193.412	-2.9142
BnaCnng68370D	HB	5.68571	175.433	-4.9474
BnaCnng70020D	C2C2-Dof	63.1621	26.9441	1.2291
BnaCnng72090D	AP2-EREBP	454.965	309	0.55815
BnaCnng73330D	HB	98.2195	37.0224	1.4076
BnaCnng73480D	HB	102.698	56.4638	0.86301
BnaCnng73530D	C2H2	7.04575	46.5	-2.7224
BnaCnng75540D	MYB	137.111	72.6095	0.91711
BnaCnng77830D	CCAAT	4249.46	5540.23	-0.38267
BnaCnng78580D	LOB	0	464.985	#NAME?
BnaUnng01050D	HSF	0	12.1106	#NAME?
BnaUnng02520D	LOB	35.0734	9.49566	1.885
BnaUnng03970D	bZIP	14.6441	124.177	-3.084

## Sheet: SA
	Family	readcount_2A_SA	readcount_2B_SA	log2FoldChange
BnaA01g00050D	HB	2255.74	956.032	1.2385
BnaA01g00160D	MADS	1.09036	13.3561	-3.6146
BnaA01g00290D	AP2-EREBP	756.436	75.5304	3.3241
BnaA01g00300D	GRF	105.292	31.0057	1.7638
BnaA01g00310D	bZIP	83.2959	30.6315	1.4432
BnaA01g00370D	GNAT	16.7265	1.93925	3.1086
BnaA01g00400D	LOB	533.949	120.466	2.1481
BnaA01g00710D	AP2-EREBP	155.947	57.8659	1.4303
BnaA01g00730D	bHLH	462.571	47.6932	3.2778
BnaA01g00920D	G2-like	487.627	106.944	2.1889
BnaA01g01040D	BES1	428.056	194.396	1.1388
BnaA01g01120D	GRAS	363	82.0072	2.1461
BnaA01g01370D	C2C2-GATA	80.4633	31.7524	1.3415
BnaA01g01910D	HB	111.697	51.7896	1.1089
BnaA01g02150D	RWP-RK	174.921	43.4735	2.0085
BnaA01g02570D	bZIP	420.523	194.664	1.1112
BnaA01g02620D	bHLH	18.0222	143.11	-2.9893
BnaA01g02900D	MADS	2.68545	49.8557	-4.2145
BnaA01g03890D	HB	58.3627	6.05286	3.2694
BnaA01g03950D	HB	25.5047	1.51806	4.0705
BnaA01g04050D	C2C2-GATA	107.574	24.9858	2.1061
BnaA01g04460D	Tify	397.17	147.885	1.4253
BnaA01g04710D	AUX/IAA	24.478	3.25808	2.9094
BnaA01g04940D	SNF2	0.550778	11.2502	-4.3523
BnaA01g06170D	bHLH	190.247	441.785	-1.2155
BnaA01g07410D	ABI3VP1	612.882	64.1315	3.2565
BnaA01g07810D	AUX/IAA	109.285	28.2579	1.9514
BnaA01g08340D	NAC	355.367	39.244	3.1788
BnaA01g08370D	NAC	15.7007	3.16113	2.3123
BnaA01g08480D	C2C2-GATA	154.465	68.6962	1.169
BnaA01g08610D	G2-like	57.8714	17.2324	1.7477
BnaA01g08770D	PLATZ	80.7991	32.2234	1.3262
BnaA01g08890D	ARR-B	813.125	329.717	1.3022
BnaA01g09760D	MADS	1571.63	612	1.3607
BnaA01g10040D	C3H	291.815	117.995	1.3063
BnaA01g10150D	HSF	12.8042	240.169	-4.2294
BnaA01g11580D	HB	101.412	29.2851	1.792
BnaA01g12370D	MYB	62.6714	5.5764	3.4904
BnaA01g12710D	MADS	0.80186	37.6467	-5.553
BnaA01g13420D	AP2-EREBP	70.9539	22.0845	1.6838
BnaA01g14520D	C2C2-GATA	514.33	195.805	1.3933
BnaA01g15310D	TRAF	140.036	19.1594	2.8697
BnaA01g15760D	WRKY	292.225	133.859	1.1264
BnaA01g16970D	ULT	74.9421	250.555	-1.7413
BnaA01g21300D	LOB	18.8739	126.156	-2.7407
BnaA01g23600D	bHLH	378.889	127.849	1.5673
BnaA01g24020D	bHLH	18.359	95.7931	-2.3834
BnaA01g24190D	AUX/IAA	6.18523	65.4475	-3.4034
BnaA01g25520D	CCAAT	49.9606	22.6018	1.1444
BnaA01g26190D	C3H	108.111	234.609	-1.1177
BnaA01g28990D	NAC	34.8257	0.407151	6.4184
BnaA01g30110D	G2-like	746.564	363.418	1.0386
BnaA01g30140D	C2H2	10.3215	54.5336	-2.4015
BnaA01g30340D	G2-like	115.216	21.6765	2.4101
BnaA01g30730D	RB	1036.7	517.453	1.0025
BnaA01g31660D	NAC	311.526	139.15	1.1627
BnaA01g32200D	MYB	125.21	9.39471	3.7364
BnaA01g33070D	MADS	2939.09	1288.28	1.1899
BnaA01g33420D	AUX/IAA	109.516	460.178	-2.0711
BnaA01g34470D	NAC	17.1272	1.95285	3.1326
BnaA01g34510D	MYB	211.9	55.6681	1.9285
BnaA01g34730D	AP2-EREBP	1063.24	203.622	2.3845
BnaA01g34750D	ABI3VP1	588.023	170.995	1.7819
BnaA01g34790D	WRKY	151	39.1567	1.9472
BnaA01g34830D	ABI3VP1	44.2971	18.3718	1.2697
BnaA01g34850D	ABI3VP1	14.2675	0	Inf
BnaA01g35210D	MADS	1.31778	13.9621	-3.4053
BnaA01g36580D	Orphans	12.4527	0.786666	3.9846
BnaA01g36590D	Orphans	145.482	18.3555	2.9866
BnaA01g37250D	C2H2	250.283	91.1989	1.4565
BnaA01g37390D	G2-like	42.9659	3.24361	3.7275
BnaA02g00160D	PHD	54.4641	20.913	1.3809
BnaA02g00370D	MADS	15.1627	249.508	-4.0405
BnaA02g00560D	AP2-EREBP	62.9839	28.6238	1.1378
BnaA02g00810D	HB	214.449	94.0842	1.1886
BnaA02g01270D	CCAAT	107.067	226.088	-1.0784
BnaA02g01460D	NAC	160.195	25.1525	2.6711
BnaA02g01520D	Tify	108.008	396.176	-1.875
BnaA02g02780D	GNAT	80.7796	194.814	-1.27
BnaA02g03130D	G2-like	56.4948	15.6604	1.851
BnaA02g03860D	ABI3VP1	38.1579	8.00614	2.2528
BnaA02g05390D	C2H2	51.9933	10.3336	2.331
BnaA02g06250D	MADS	0.274749	24.1298	-6.4566
BnaA02g06300D	MADS	0	14.1151	#NAME?
BnaA02g06490D	AP2-EREBP	250.378	124.704	1.0056
BnaA02g08100D	AUX/IAA	0	7.33045	#NAME?
BnaA02g08300D	Orphans	66.4558	28.9327	1.1997
BnaA02g09340D	MYB	32.582	8.53787	1.9321
BnaA02g09600D	Orphans	147.578	819.566	-2.4734
BnaA02g09970D	NAC	1435.73	163.228	3.1368
BnaA02g11190D	TCP	10.3215	183.086	-4.1488
BnaA02g12180D	LOB	9.83532	889.009	-6.4981
BnaA02g12970D	TAZ	68.2719	201.271	-1.5598
BnaA02g13950D	AP2-EREBP	108.382	294.392	-1.4416
BnaA02g14410D	G2-like	35.3113	12.6011	1.4866
BnaA02g14430D	zf-HD	154.381	68.1429	1.1799
BnaA02g14950D	HB	46.1138	9.93092	2.2152
BnaA02g15410D	AP2-EREBP	0.274749	59.4339	-7.757
BnaA02g16210D	LOB	12.2994	140.892	-3.5179
BnaA02g16430D	MYB	1.62995	159.625	-6.6137
BnaA02g16690D	MYB	17.3722	2.06383	3.0734
BnaA02g17180D	bZIP	0.538304	258.408	-8.907
BnaA02g17280D	SRS	41.1175	4.01667	3.3557
BnaA02g17810D	Trihelix	23.6019	232.615	-3.301
BnaA02g17830D	Trihelix	11.9492	1.18022	3.3398
BnaA02g20170D	Sigma70-like	781.151	298.248	1.3891
BnaA02g20420D	ABI3VP1	1.61619	12.6388	-2.9672
BnaA02g22550D	G2-like	55.5695	11.7139	2.2461
BnaA02g24780D	Jumonji	275.928	703.914	-1.3511
BnaA02g25040D	C2C2-GATA	43.8384	16.655	1.3962
BnaA02g25110D	AP2-EREBP	1.37759	13.9159	-3.3365
BnaA02g25910D	ARR-B	853.969	332.411	1.3612
BnaA02g25950D	PHD	0	6.20595	#NAME?
BnaA02g25960D	PLATZ	0.813053	130.452	-7.326
BnaA02g26100D	C2H2	122.123	40.437	1.5946
BnaA02g26190D	C2H2	599.048	180.4	1.7315
BnaA02g26420D	NAC	3.23367	72.4231	-4.4852
BnaA02g26470D	zf-HD	113.172	25.5855	2.1451
BnaA02g26580D	MYB	125.516	60.3175	1.0572
BnaA02g26930D	HB	15.2449	291.339	-4.2563
BnaA02g29140D	C2H2	97.0551	11.7968	3.0404
BnaA02g30670D	ARR-B	5.22279	151.777	-4.861
BnaA02g30690D	C2C2-GATA	52.8783	21.7001	1.285
BnaA02g30960D	MYB	46.8299	10.8294	2.1125
BnaA02g30980D	G2-like	46.9147	159.132	-1.7621
BnaA02g31210D	MYB	29.2584	87.9717	-1.5882
BnaA02g31560D	Alfin-like	127.157	301.704	-1.2465
BnaA02g32110D	HB	123.144	45.189	1.4463
BnaA02g32550D	Pseudo ARR-B	208.099	41.9528	2.3104
BnaA02g32860D	SWI/SNF-BAF60b	339.604	161.48	1.0725
BnaA02g33230D	MADS	61.1339	764.725	-3.6449
BnaA02g33410D	MYB	99.5217	43.9347	1.1797
BnaA02g33910D	NAC	248.668	123.778	1.0065
BnaA02g35200D	C2C2-CO-like	142.708	52.24	1.4498
BnaA02g35370D	ABI3VP1	421.041	157.542	1.4182
BnaA02g35950D	zf-HD	760.71	302.7	1.3295
BnaA02g36130D	G2-like	36.4685	11.5051	1.6644
BnaA02g36420D	MYB	3.03504	48.7882	-4.0067
BnaA02g36430D	MYB	11.132	53.9877	-2.2779
BnaA02g36680D	G2-like	115.251	28.4023	2.0207
BnaA03g00640D	MYB	131.695	35.8012	1.8791
BnaA03g01240D	C2H2	0	13.5545	#NAME?
BnaA03g02640D	NAC	165.583	77.0635	1.1034
BnaA03g02820D	MADS	106.763	21.1885	2.3331
BnaA03g02990D	AP2-EREBP	163.413	21.1069	2.9527
BnaA03g03960D	DDT	250.9	644.748	-1.3616
BnaA03g04110D	Rcd1-like	56.6422	269.124	-2.2483
BnaA03g04240D	NAC	274.886	127.571	1.1075
BnaA03g04250D	Tify	0	28.0578	#NAME?
BnaA03g04640D	NAC	116.213	21.995	2.4015
BnaA03g04740D	C2H2	143.388	326.899	-1.1889
BnaA03g05260D	HB	29.5735	9.19952	1.6847
BnaA03g05650D	MADS	2048.75	923.683	1.1493
BnaA03g06110D	G2-like	47.9053	14.5544	1.7187
BnaA03g06730D	MYB	26.8788	80.1969	-1.5771
BnaA03g07000D	NAC	27.5095	6.90883	1.9934
BnaA03g07170D	C3H	212.026	1824.12	-3.1049
BnaA03g08420D	E2F-DP	52.9899	118.558	-1.1618
BnaA03g08460D	NAC	25.9087	5.5764	2.216
BnaA03g11750D	bHLH	93.135	187.827	-1.012
BnaA03g12320D	AP2-EREBP	19.7989	61.8128	-1.6425
BnaA03g13620D	AP2-EREBP	443.85	16.4199	4.7566
BnaA03g13980D	ABI3VP1	84.6184	258.464	-1.6109
BnaA03g14600D	ABI3VP1	39.451	11.2221	1.8137
BnaA03g15190D	C3H	53.7492	182.997	-1.7675
BnaA03g16480D	mTERF	39.8492	9.99936	1.9946
BnaA03g16700D	GRF	76.2876	37.5597	1.0223
BnaA03g17120D	WRKY	0	20.4465	#NAME?
BnaA03g17340D	GRAS	104.645	51.5543	1.0213
BnaA03g18200D	CCAAT	114.944	346.865	-1.5935
BnaA03g18740D	ABI3VP1	4.35377	99.853	-4.5195
BnaA03g18780D	Orphans	48.2913	17.5036	1.4641
BnaA03g18970D	AP2-EREBP	1034.57	2281.89	-1.1412
BnaA03g19040D	TRAF	15.1829	89.5767	-2.5607
BnaA03g19150D	Orphans	101.991	3036.17	-4.8957
BnaA03g21080D	GRAS	421.349	158.637	1.4093
BnaA03g21490D	C2C2-Dof	108.011	44.0469	1.2941
BnaA03g21790D	MYB	137.813	48.814	1.4973
BnaA03g22590D	MYB	83.513	393.958	-2.238
BnaA03g22920D	bHLH	0.790667	9.87608	-3.6428
BnaA03g23610D	HB	59.0629	2.83689	4.3799
BnaA03g24070D	mTERF	263.562	712.12	-1.434
BnaA03g25590D	HB	619.647	284.916	1.1209
BnaA03g26100D	bHLH	281.155	137.253	1.0345
BnaA03g26820D	MYB	36.0245	0	Inf
BnaA03g27400D	NAC	199.291	413.897	-1.0544
BnaA03g27860D	Orphans	1.92452	54.5798	-4.8258
BnaA03g27870D	FHA	63.0059	155.875	-1.3068
BnaA03g27980D	LOB	31.4164	186.137	-2.5668
BnaA03g28380D	LOB	1.35136	305.698	-7.8216
BnaA03g29420D	C3H	208.957	1079.85	-2.3695
BnaA03g31790D	ABI3VP1	146.032	21.1073	2.7905
BnaA03g32110D	C3H	23.5671	55.1211	-1.2258
BnaA03g32200D	RB	113.177	617.469	-2.4478
BnaA03g32590D	G2-like	303.098	121.267	1.3216
BnaA03g33180D	GRF	1.35136	20.5524	-3.9268
BnaA03g33680D	TCP	173.749	624.859	-1.8465
BnaA03g33770D	NAC	54.7334	13.5776	2.0112
BnaA03g34220D	AUX/IAA	114.076	339.25	-1.5724
BnaA03g34290D	AP2-EREBP	14.7178	62.1698	-2.0787
BnaA03g34820D	TCP	11.6582	1.22145	3.2547
BnaA03g35240D	C3H	99.5496	210.318	-1.0791
BnaA03g36180D	C2C2-Dof	361.828	134.05	1.4325
BnaA03g36940D	AUX/IAA	4.86105	148.369	-4.9318
BnaA03g37310D	SNF2	3.53592	19.3161	-2.4496
BnaA03g38010D	C3H	0.549498	188.724	-8.4239
BnaA03g39060D	HB	1293.74	436.915	1.5661
BnaA03g39300D	bZIP	664.019	321.072	1.0483
BnaA03g39400D	bHLH	217.961	4875.16	-4.4833
BnaA03g40370D	AP2-EREBP	8.20922	38.639	-2.2347
BnaA03g40400D	MYB	10.8572	776.599	-6.1604
BnaA03g40690D	MYB	76.5499	273.935	-1.8394
BnaA03g40910D	BES1	249.319	107.149	1.2184
BnaA03g41010D	C2C2-GATA	52.3134	12.05	2.1181
BnaA03g41560D	C3H	1873.23	796.065	1.2346
BnaA03g43770D	BES1	132.849	65.618	1.0176
BnaA03g45650D	MADS	0	26.8136	#NAME?
BnaA03g46240D	AP2-EREBP	59.0354	17.1653	1.7821
BnaA03g46480D	GRF	42.3073	15.7021	1.43
BnaA03g46720D	C2C2-GATA	97.9235	225.454	-1.2031
BnaA03g48160D	WRKY	143.714	59.5217	1.2717
BnaA03g48570D	NAC	59.0779	5.67378	3.3802
BnaA03g48910D	AP2-EREBP	61.7519	20.4497	1.5944
BnaA03g49000D	HSF	12.562	781.873	-5.9598
BnaA03g49100D	ULT	8.11711	69.2094	-3.0919
BnaA03g49460D	NAC	29.0726	8.37119	1.7962
BnaA03g51000D	MADS	6.97941	270.979	-5.2789
BnaA03g51590D	WRKY	229.862	69.7755	1.72
BnaA03g51830D	ARR-B	128.22	55.2655	1.2142
BnaA03g51860D	ABI3VP1	211.947	101.22	1.0662
BnaA03g52210D	AP2-EREBP	26.32	7.97851	1.722
BnaA03g52290D	HB	68.9273	16.1092	2.0972
BnaA03g52450D	ABI3VP1	109.819	267.917	-1.2867
BnaA03g52920D	bZIP	2467.19	893.37	1.4655
BnaA03g52940D	HB	10.0506	34.7645	-1.7903
BnaA03g52990D	C2C2-GATA	54.2156	20.5888	1.3969
BnaA03g53110D	MYB	169.297	60.2181	1.4913
BnaA03g53210D	RWP-RK	22.5154	4.39662	2.3564
BnaA03g53830D	AP2-EREBP	1174.61	437.447	1.425
BnaA03g53850D	AP2-EREBP	122.058	28.1329	2.1172
BnaA03g53870D	MYB	2.44172	16.8538	-2.7871
BnaA03g54090D	LOB	36.7374	4.08641	3.1683
BnaA03g54100D	GNAT	10.8288	0.75903	3.8346
BnaA03g54830D	C2C2-Dof	66.5636	13.3136	2.3218
BnaA03g55180D	IWS1	149.977	68.7181	1.126
BnaA03g56690D	G2-like	0.276029	27.9616	-6.6625
BnaA03g57890D	mTERF	205.733	74.2731	1.4699
BnaA03g58440D	C2H2	0	9.71852	#NAME?
BnaA03g58770D	NOZZLE	72.2569	17.7115	2.0284
BnaA03g58920D	G2-like	87.1078	34.2691	1.3459
BnaA03g58970D	NAC	19.8239	0.407151	5.6055
BnaA04g00500D	HB	336.549	15.4199	4.4479
BnaA04g00800D	MYB	12.429	1.18022	3.3966
BnaA04g03000D	Orphans	30.7208	406.543	-3.7261
BnaA04g03660D	C2C2-Dof	76.3449	10.3666	2.8806
BnaA04g04120D	SRS	203.075	83.416	1.2836
BnaA04g07880D	GeBP	69.4375	21.7273	1.6762
BnaA04g09470D	NAC	0	25.3611	#NAME?
BnaA04g12770D	CAMTA	492.311	219.946	1.1624
BnaA04g13210D	bHLH	118.043	313.508	-1.4092
BnaA04g13540D	MYB	191.405	53.6719	1.8344
BnaA04g13860D	HB	355.993	43.2558	3.0409
BnaA04g14500D	WRKY	197.574	91.452	1.1113
BnaA04g14640D	C2C2-CO-like	1111.27	446.946	1.314
BnaA04g16320D	C2H2	12.5009	79.0216	-2.6602
BnaA04g16440D	C2C2-Dof	99.3695	18.0213	2.4631
BnaA04g16710D	C2C2-Dof	222.885	73.8211	1.5942
BnaA04g16850D	GRAS	47.2077	18.1867	1.3761
BnaA04g17550D	ABI3VP1	47.6436	208.99	-2.1331
BnaA04g18810D	MYB	1.91589	280.636	-7.1945
BnaA04g19090D	C3H	34.1121	170.18	-2.3187
BnaA04g20300D	HB	850.76	218.765	1.9594
BnaA04g22040D	WRKY	6.21753	67.2288	-3.4347
BnaA04g23230D	HSF	423.883	1648.19	-1.9591
BnaA04g23860D	TRAF	61.6408	16.0948	1.9373
BnaA04g24340D	SBP	316.681	89.4359	1.8241
BnaA04g24460D	C2H2	24.5903	3.17473	2.9534
BnaA04g24850D	bHLH	4.06047	38.8841	-3.2595
BnaA04g25110D	RWP-RK	87.0422	37.4158	1.2181
BnaA04g26050D	C2H2	20.1533	71.7183	-1.8313
BnaA04g27160D	C2C2-Dof	84.2046	34.8256	1.2738
BnaA04g27520D	bHLH	95.1888	22.9496	2.0523
BnaA04g27550D	SBP	34.1719	13.0871	1.3847
BnaA04g28360D	LOB	751.047	202.379	1.8918
BnaA04g28490D	C2H2	558.984	149.106	1.9065
BnaA04g28790D	bHLH	23.6176	1431.71	-5.9217
BnaA04g28800D	bHLH	120.069	1349.33	-3.4903
BnaA04g29070D	C2C2-Dof	30.1591	7.59899	1.9887
BnaA04g29670D	bHLH	0.274749	45.8616	-7.383
BnaA05g00530D	Orphans	2.20567	95.3017	-5.4332
BnaA05g00620D	WRKY	125.013	50.1423	1.318
BnaA05g01050D	MYB	76.4108	17.5947	2.1186
BnaA05g01090D	Pseudo ARR-B	54.8809	23.9215	1.198
BnaA05g01190D	HB	44.6547	14.4236	1.6304
BnaA05g01260D	C2C2-Dof	35.6826	11.4305	1.6423
BnaA05g01330D	bHLH	68.0826	238.33	-1.8076
BnaA05g01410D	WRKY	9.7122	0.407151	4.5762
BnaA05g01520D	bZIP	658.008	314.849	1.0634
BnaA05g01930D	G2-like	966.162	309.509	1.6423
BnaA05g02680D	SBP	467.248	104.497	2.1607
BnaA05g02990D	MADS	136.695	6.77065	4.3355
BnaA05g04390D	HB	48.8802	1.60097	4.9322
BnaA05g05010D	MADS	162.991	12.7261	3.6789
BnaA05g05020D	TCP	187.668	57.5438	1.7054
BnaA05g05750D	Orphans	114.854	57.3115	1.0029
BnaA05g06440D	G2-like	0.550778	11.1809	-4.3434
BnaA05g06930D	C2C2-Dof	55.9274	21.3193	1.3914
BnaA05g07850D	GRF	28.122	7.24755	1.9561
BnaA05g08020D	bZIP	1113.72	377.747	1.5599
BnaA05g08190D	ABI3VP1	10.4175	68.7972	-2.7233
BnaA05g08590D	C3H	94.1125	35.467	1.4079
BnaA05g09120D	HB	86.8909	32.5015	1.4187
BnaA05g09790D	ARF	1204.2	594.896	1.0174
BnaA05g10030D	Trihelix	14.4328	46.9803	-1.7027
BnaA05g10320D	SET	0	7.54415	#NAME?
BnaA05g10900D	MYB	0	546.801	#NAME?
BnaA05g11510D	bHLH	0.274749	80.6054	-8.1966
BnaA05g11520D	bHLH	121.2	987.345	-3.0262
BnaA05g12370D	C2H2	700.918	246.605	1.507
BnaA05g13110D	bHLH	232.774	110.157	1.0794
BnaA05g13170D	Orphans	0.527111	52.4449	-6.6366
BnaA05g13180D	Orphans	0	7.84815	#NAME?
BnaA05g16250D	ARR-B	0	7.75121	#NAME?
BnaA05g16290D	G2-like	112.315	49.6329	1.1782
BnaA05g16680D	AUX/IAA	86.9795	17.7563	2.2923
BnaA05g16940D	CPP	0	10.7601	#NAME?
BnaA05g18430D	NAC	21.0671	192.856	-3.1945
BnaA05g18600D	HB	25.1423	2.8926	3.1197
BnaA05g18740D	AP2-EREBP	560.101	1141.94	-1.0277
BnaA05g20490D	C2H2	15.5661	43.2286	-1.4736
BnaA05g21070D	SWI/SNF-BAF60b	182.615	588.563	-1.6884
BnaA05g21160D	ABI3VP1	368.183	172.592	1.0931
BnaA05g22250D	HB	9.54843	88.2264	-3.2079
BnaA05g22990D	CAMTA	211.116	81.7016	1.3696
BnaA05g23130D	AP2-EREBP	165.756	888.889	-2.4229
BnaA05g24040D	NAC	28.4051	3.22957	3.1367
BnaA05g24390D	AP2-EREBP	552.251	223.56	1.3047
BnaA05g25420D	GRAS	4.89848	162.53	-5.0522
BnaA05g25580D	C2H2	490.605	94.5267	2.3758
BnaA05g26230D	TAZ	4.60262	103.694	-4.4937
BnaA05g26240D	NAC	7.34276	121.775	-4.0517
BnaA05g26440D	G2-like	51.6018	11.2774	2.194
BnaA05g27480D	ABI3VP1	235.266	9.2697	4.6656
BnaA05g27740D	MYB	18.731	2.31876	3.014
BnaA05g27890D	ABI3VP1	15.5692	2.86453	2.4423
BnaA05g28810D	S1Fa-like	544.52	1236.53	-1.1832
BnaA05g30270D	bHLH	144.518	62.1322	1.2178
BnaA05g30930D	C3H	580.963	2004.77	-1.7869
BnaA05g32140D	MYB	230.709	795.84	-1.7864
BnaA05g32280D	HSF	217.75	72.385	1.5889
BnaA05g32430D	NAC	18.3379	3.13306	2.5492
BnaA05g32640D	GRAS	168.642	349.929	-1.0531
BnaA05g33840D	HB	90.3149	27.498	1.7156
BnaA05g34220D	bHLH	1.85736	20.6879	-3.4775
BnaA05g34540D	C3H	130.172	53.3783	1.2861
BnaA05g35230D	OFP	176.399	75.2289	1.2295
BnaA05g35780D	bHLH	415.926	112.576	1.8854
BnaA05g37380D	G2-like	215.18	21.769	3.3052
BnaA05g37400D	NAC	20.295	1.26356	4.0056
BnaA06g01090D	AP2-EREBP	11.9786	116.201	-3.2781
BnaA06g01280D	CCAAT	62.8505	13.1197	2.2602
BnaA06g01830D	AUX/IAA	0	10.4033	#NAME?
BnaA06g02010D	AUX/IAA	665.421	290.879	1.1938
BnaA06g02490D	bHLH	381.464	142.988	1.4157
BnaA06g02820D	GRAS	69.1269	18.3174	1.916
BnaA06g03110D	G2-like	227.018	73.9186	1.6188
BnaA06g03350D	MYB	143.095	36.4072	1.9747
BnaA06g04450D	CCAAT	94.4905	215.614	-1.1902
BnaA06g04770D	bZIP	135.545	292.912	-1.1117
BnaA06g04870D	C2C2-YABBY	19.5517	127.674	-2.7071
BnaA06g05980D	LOB	3.57942	22.9574	-2.6812
BnaA06g06240D	Orphans	25.6829	55.5701	-1.1135
BnaA06g07170D	GeBP	30.3891	101.797	-1.7441
BnaA06g07460D	C2H2	159.301	55.3071	1.5262
BnaA06g07480D	bHLH	0.813053	72.649	-6.4814
BnaA06g07840D	bHLH	108.572	40.2159	1.4328
BnaA06g13100D	C2H2	45.6622	17.3451	1.3965
BnaA06g13700D	bZIP	13.9108	46.1018	-1.7286
BnaA06g13970D	SRS	30.2698	8.90335	1.7655
BnaA06g14040D	ARF	545.581	1541.56	-1.4985
BnaA06g14050D	C3H	46.0204	111.587	-1.2778
BnaA06g14540D	RWP-RK	265.43	103.941	1.3526
BnaA06g15640D	MYB	1.65105	95.6746	-5.8567
BnaA06g17030D	LOB	0.549498	154.216	-8.1326
BnaA06g21780D	MYB	77.9852	4504.23	-5.8519
BnaA06g22370D	Orphans	22.4818	343.501	-3.9335
BnaA06g22420D	C2C2-Dof	32.8235	7.73717	2.0848
BnaA06g22900D	NAC	56.7641	15.6459	1.8592
BnaA06g23510D	NAC	44.25	3.62356	3.6102
BnaA06g24030D	EIL	1.099	16.8398	-3.9376
BnaA06g24160D	MYB	2.45419	20.533	-3.0646
BnaA06g24550D	bHLH	601.327	278.677	1.1096
BnaA06g24570D	AUX/IAA	2101.18	6765.37	-1.687
BnaA06g24760D	MYB	5.40799	136.486	-4.6575
BnaA06g26160D	HMG	11.3732	163.189	-3.8428
BnaA06g26870D	PHD	135.769	65.1696	1.0589
BnaA06g27230D	bZIP	94.4384	30.5754	1.627
BnaA06g27360D	C2C2-CO-like	1574.01	767.339	1.0365
BnaA06g27540D	AP2-EREBP	26.4537	64.8893	-1.2945
BnaA06g27560D	HB	1173.74	382.916	1.616
BnaA06g29110D	Trihelix	820.464	344.606	1.2515
BnaA06g29540D	MYB	694.327	1390.96	-1.0024
BnaA06g29620D	ARR-B	0.274749	57.1779	-7.7012
BnaA06g30410D	GRAS	27.4247	85.1743	-1.6349
BnaA06g32480D	TCP	32.6312	116.699	-1.8385
BnaA06g32660D	ABI3VP1	41.7648	3.21641	3.6988
BnaA06g33390D	G2-like	0	21.1811	#NAME?
BnaA06g33430D	bHLH	128.242	41.4618	1.629
BnaA06g33870D	MADS	83.695	198.552	-1.2463
BnaA06g34340D	C2H2	721.164	248.757	1.5356
BnaA06g34500D	Orphans	108.841	248.333	-1.1901
BnaA06g34630D	PHD	9.27847	182.903	-4.301
BnaA06g34810D	GRAS	906.08	423.774	1.0963
BnaA06g34950D	HB	2.17945	57.1769	-4.7134
BnaA06g35570D	C2C2-GATA	115.205	36.6617	1.6519
BnaA06g36250D	G2-like	330.551	67.4522	2.2929
BnaA06g36680D	SNF2	29.6291	64.3663	-1.1193
BnaA06g37730D	GNAT	7.01683	0	Inf
BnaA06g37850D	bHLH	40.9367	160.98	-1.9754
BnaA06g39180D	TAZ	27.0944	8.53831	1.666
BnaA06g39210D	HB	74.9455	18.7614	1.9981
BnaA06g39930D	G2-like	54.4862	15.2392	1.8381
BnaA06g40180D	PLATZ	65.2253	14.5486	2.1645
BnaA06g40630D	WRKY	18.2336	4.01667	2.1825
BnaA07g00280D	G2-like	12.1587	133.427	-3.456
BnaA07g00410D	G2-like	23.2834	6.90927	1.7527
BnaA07g00600D	ULT	28.534	108.474	-1.9266
BnaA07g02000D	TUB	940.688	461.087	1.0287
BnaA07g03340D	bHLH	460.523	10733.8	-4.5427
BnaA07g04440D	C3H	0	54.8258	#NAME?
BnaA07g04750D	G2-like	0	10.9948	#NAME?
BnaA07g05600D	MBF1	18.6689	248.913	-3.7369
BnaA07g05680D	SNF2	109.845	43.8346	1.3253
BnaA07g05740D	MYB	17.4906	3.60952	2.2767
BnaA07g06260D	bHLH	395.761	158.962	1.3159
BnaA07g07190D	WRKY	16.3836	0.842373	4.2817
BnaA07g07880D	C3H	71.3853	144.396	-1.0163
BnaA07g08180D	C2C2-Dof	50.7478	20.5005	1.3077
BnaA07g08830D	SBP	149.628	55.144	1.4401
BnaA07g09400D	ABI3VP1	89.3723	25.6203	1.8025
BnaA07g10300D	NAC	38.4416	103.884	-1.4342
BnaA07g10770D	CCAAT	0	18.338	#NAME?
BnaA07g11340D	RWP-RK	61.2129	18.7926	1.7037
BnaA07g11660D	ARF	866.434	2207.12	-1.349
BnaA07g11710D	MYB	1.0878	11.7402	-3.432
BnaA07g11930D	MYB	819.572	348.722	1.2328
BnaA07g12050D	AP2-EREBP	1126.78	519.72	1.1164
BnaA07g12170D	FHA	1366.3	540.194	1.3387
BnaA07g12220D	ABI3VP1	5.47036	52.5772	-3.2647
BnaA07g12300D	LOB	0.552058	46.3438	-6.3914
BnaA07g12520D	C2C2-GATA	42.4752	4.83141	3.1361
BnaA07g12960D	C2H2	0	58.7718	#NAME?
BnaA07g12970D	MYB	0	76.3554	#NAME?
BnaA07g13130D	NAC	24.9258	3.55425	2.81
BnaA07g13700D	C2H2	54.4314	229.129	-2.0737
BnaA07g13830D	ARF	280.72	666.487	-1.2474
BnaA07g15270D	NAC	10.0231	0.379515	4.723
BnaA07g15850D	GRF	196.191	32.6858	2.5855
BnaA07g16850D	WRKY	83.6093	29.5496	1.5005
BnaA07g17140D	Orphans	19.9221	53.0911	-1.4141
BnaA07g17550D	SBP	33.3167	12.4023	1.4256
BnaA07g18050D	MADS	332.025	46.5749	2.8337
BnaA07g18730D	C2C2-GATA	58.9372	18.7291	1.6539
BnaA07g19120D	ABI3VP1	103.705	34.4258	1.5909
BnaA07g19130D	bHLH	779.925	142.944	2.4479
BnaA07g20350D	G2-like	68.2473	16.9231	2.0118
BnaA07g20790D	ARF	202.867	979.822	-2.272
BnaA07g21650D	SRS	20.7873	1.24952	4.0563
BnaA07g21690D	HB	97.5908	46.7225	1.0626
BnaA07g21710D	bZIP	7006.06	3105.12	1.174
BnaA07g21770D	zf-HD	2047.68	798.188	1.3592
BnaA07g21900D	BES1	181.529	461.465	-1.346
BnaA07g22240D	MYB	155.855	50.6382	1.6219
BnaA07g22940D	CCAAT	108.35	53.9086	1.0071
BnaA07g23140D	bHLH	603.246	98.1416	2.6198
BnaA07g23750D	Tify	19.6249	686.357	-5.1282
BnaA07g24230D	C2C2-Dof	92.425	382.488	-2.0491
BnaA07g24270D	NAC	7.9108	36.2492	-2.1961
BnaA07g24430D	bHLH	61.5948	29.5895	1.0577
BnaA07g24590D	AP2-EREBP	105.378	372.175	-1.8204
BnaA07g26050D	C3H	10.6151	0.421186	4.6555
BnaA07g26850D	C2H2	194.93	52.8126	1.884
BnaA07g26980D	MYB	27.1641	1.95285	3.798
BnaA07g27180D	LOB	7.89481	0	Inf
BnaA07g27210D	AP2-EREBP	356.758	724.845	-1.0227
BnaA07g27330D	G2-like	13.1214	90.7764	-2.7904
BnaA07g27740D	C2C2-YABBY	634.818	50.6587	3.6475
BnaA07g28000D	NAC	89.6963	4.38259	4.3552
BnaA07g28100D	MYB	232.508	572.334	-1.2996
BnaA07g28120D	C2C2-Dof	17.939	183.585	-3.3553
BnaA07g28130D	G2-like	55.6632	20.5883	1.4349
BnaA07g28810D	Tify	87.9282	419.726	-2.2551
BnaA07g29170D	bHLH	279.42	81.6488	1.7749
BnaA07g31540D	MYB	287.606	96.8096	1.5709
BnaA07g31550D	MYB	61.7825	11.3471	2.4449
BnaA07g31880D	Tify	304.21	760.831	-1.3225
BnaA07g31990D	zf-HD	1806.17	691.18	1.3858
BnaA07g33110D	TUB	240.31	727.691	-1.5984
BnaA07g33380D	AP2-EREBP	103.055	42.9786	1.2617
BnaA07g33790D	bZIP	99.0397	19.359	2.355
BnaA07g33930D	AP2-EREBP	2535.21	817.99	1.6319
BnaA07g34920D	G2-like	127.415	24.6203	2.3716
BnaA07g35010D	NAC	19.0853	4.41022	2.1135
BnaA07g36170D	C2C2-GATA	38.3255	10.3385	1.8903
BnaA07g37160D	C2C2-CO-like	542.196	233.517	1.2153
BnaA07g37990D	GRAS	339.972	100.426	1.7593
BnaA07g38010D	C2C2-YABBY	252.511	114.282	1.1438
BnaA07g38030D	MYB	21.3979	4.45146	2.2651
BnaA08g00770D	MYB	1.37503	94.4353	-6.1018
BnaA08g00990D	AP2-EREBP	1968.3	934.802	1.0742
BnaA08g01260D	TCP	248.938	597.306	-1.2627
BnaA08g01770D	AUX/IAA	384.679	85.5627	2.1686
BnaA08g04110D	HSF	44.0847	4.00264	3.4613
BnaA08g04940D	AP2-EREBP	72.4332	165.43	-1.1915
BnaA08g06420D	FHA	112.753	48.3789	1.2207
BnaA08g09900D	C2C2-Dof	0	179.097	#NAME?
BnaA08g10540D	MADS	10.8249	65.9265	-2.6065
BnaA08g11080D	bZIP	1145.27	443.801	1.3677
BnaA08g11980D	HB	64.9199	30.9422	1.0691
BnaA08g12140D	Tify	99.0928	43.431	1.1901
BnaA08g12150D	LUG	822.658	296.438	1.4726
BnaA08g12400D	ABI3VP1	132.123	47.4383	1.4778
BnaA08g14660D	zf-HD	562.159	106.04	2.4064
BnaA08g15580D	bHLH	30.7963	9.82081	1.6488
BnaA08g15610D	MYB	62.674	129.765	-1.05
BnaA08g17390D	ARF	786.684	200.559	1.9718
BnaA08g18420D	C2C2-Dof	57.857	23.3287	1.3104
BnaA08g18520D	NAC	225.521	53.0595	2.0876
BnaA08g19250D	C2H2	21.0393	57.941	-1.4615
BnaA08g19860D	MYB	33.2857	194.873	-2.5496
BnaA08g20030D	HB	57.1607	6.77065	3.0777
BnaA08g20500D	HB	36.9514	2.80882	3.7176
BnaA08g20510D	HB	54.0496	4.49313	3.5885
BnaA08g20810D	bHLH	31.6119	2.31876	3.769
BnaA08g20970D	bZIP	5.13964	36.5681	-2.8308
BnaA08g21530D	PLATZ	25.7315	6.01119	2.0978
BnaA08g22120D	Orphans	88.8762	209.271	-1.2355
BnaA08g22150D	ARF	51.1015	22.9273	1.1563
BnaA08g22180D	Tify	72.5326	734.35	-3.3398
BnaA08g22580D	MYB	33.3666	2.76758	3.5917
BnaA08g25900D	LIM	390.085	129.431	1.5916
BnaA08g26690D	CCAAT	392.359	68.9041	2.5095
BnaA08g28100D	ARID	0	224.377	#NAME?
BnaA08g28420D	Orphans	749.05	168.521	2.1521
BnaA08g29080D	C2C2-Dof	102.319	49.4043	1.0504
BnaA08g29620D	MYB	212.708	102.748	1.0498
BnaA08g29670D	MYB	195.394	95.0725	1.0393
BnaA08g30700D	ABI3VP1	26.4428	1.615	4.0333
BnaA09g00350D	WRKY	9.25609	0.379515	4.6082
BnaA09g02420D	zf-HD	541.163	0.814302	9.3763
BnaA09g02470D	MYB	16.5915	2.47141	2.747
BnaA09g04480D	CPP	17.4493	90.2627	-2.371
BnaA09g04580D	AP2-EREBP	222.252	80.0325	1.4735
BnaA09g04740D	C2C2-CO-like	1147.03	496.696	1.2075
BnaA09g04840D	Pseudo ARR-B	145.028	35.015	2.0503
BnaA09g05310D	HMG	143.001	70.2183	1.0261
BnaA09g05460D	C2C2-Dof	53.3385	161.388	-1.5973
BnaA09g05900D	MADS	3.24358	16.3225	-2.3312
BnaA09g06090D	MYB	108.964	43.7824	1.3154
BnaA09g06280D	C2C2-Dof	109.982	25.6747	2.0989
BnaA09g07160D	AUX/IAA	406.422	2057.8	-2.3401
BnaA09g07190D	MYB	9.79695	193.68	-4.3052
BnaA09g07740D	LOB	0	58.7481	#NAME?
BnaA09g11670D	Orphans	160.088	42.5487	1.9117
BnaA09g13880D	NAC	49.9318	9696.38	-7.6013
BnaA09g14230D	MYB	6.84539	30.6968	-2.1649
BnaA09g16590D	AUX/IAA	84.7019	297.632	-1.8131
BnaA09g17960D	WRKY	10.6174	0.75903	3.8061
BnaA09g18120D	bHLH	21.4126	2.78118	2.9447
BnaA09g18700D	GRAS	1940.64	798.991	1.2803
BnaA09g18950D	C2H2	137.46	41.59	1.7247
BnaA09g19070D	NAC	0.276029	164.529	-9.2193
BnaA09g19580D	G2-like	1.88231	57.7476	-4.9392
BnaA09g20170D	HB	805.321	303.116	1.4097
BnaA09g20750D	PHD	221.795	105.694	1.0693
BnaA09g21280D	MADS	1.9258	45.497	-4.5622
BnaA09g21650D	C2C2-Dof	4.64227	21.5045	-2.2117
BnaA09g24470D	G2-like	761.11	238.759	1.6726
BnaA09g24840D	WRKY	0.276029	9.5242	-5.1087
BnaA09g25180D	SWI/SNF-BAF60b	4.33394	40.0526	-3.2081
BnaA09g26040D	CCAAT	32.8567	6.75618	2.2819
BnaA09g26170D	ARF	1701.61	531.595	1.6785
BnaA09g26610D	WRKY	2.95892	95.7288	-5.0158
BnaA09g27780D	C2H2	32.2263	111.582	-1.7918
BnaA09g28410D	TUB	165.67	74.5118	1.1528
BnaA09g28450D	MYB	7.59256	175.757	-4.5329
BnaA09g28560D	AP2-EREBP	65.1377	130.317	-1.0005
BnaA09g29040D	C2H2	6.50092	88.3448	-3.7644
BnaA09g29690D	Orphans	12.4459	99.9109	-3.005
BnaA09g30810D	AP2-EREBP	800.724	313.955	1.3507
BnaA09g31420D	PLATZ	5.45661	25.6421	-2.2324
BnaA09g31530D	C2C2-GATA	40.2759	6.81189	2.5638
BnaA09g33670D	S1Fa-like	0.813053	10.0704	-3.6306
BnaA09g34140D	GRAS	228.072	74.8302	1.6078
BnaA09g34250D	AP2-EREBP	548.87	266.541	1.0421
BnaA09g34590D	C2C2-GATA	338.876	130.803	1.3734
BnaA09g34950D	C2C2-Dof	91.6772	18.2428	2.3292
BnaA09g35840D	WRKY	106.773	45.912	1.2176
BnaA09g36380D	Orphans	12.1488	368.608	-4.9232
BnaA09g36500D	TRAF	50.1717	1.89757	4.7246
BnaA09g36970D	C2H2	50.0179	11.5178	2.1186
BnaA09g37060D	bHLH	591.123	280.674	1.0746
BnaA09g37270D	bZIP	119.429	31.6867	1.9142
BnaA09g37540D	bHLH	127.41	13.0459	3.2878
BnaA09g38470D	HB	68.9455	21.7957	1.6614
BnaA09g39030D	MYB	187.298	34.9488	2.422
BnaA09g39820D	WRKY	147.898	61.0968	1.2754
BnaA09g40030D	ARR-B	21.5344	135.594	-2.6546
BnaA09g41270D	ABI3VP1	9.68213	38.337	-1.9853
BnaA09g41470D	bHLH	0.80186	59.8796	-6.2226
BnaA09g41850D	HB	94.0181	21.3057	2.1417
BnaA09g42630D	HB	1154.32	473.252	1.2864
BnaA09g44300D	Tify	49.3711	581.238	-3.5574
BnaA09g45470D	HB	1.09164	14.7623	-3.7573
BnaA09g46350D	C2H2	3.01105	41.2847	-3.7773
BnaA09g48940D	bZIP	38.6242	262.233	-2.7633
BnaA09g48950D	C2H2	30.7384	3.72093	3.0463
BnaA09g49620D	OFP	7.53275	0	Inf
BnaA09g50090D	Orphans	321.86	73.2279	2.136
BnaA09g50350D	OFP	21.7833	5.63254	1.9514
BnaA09g50510D	ARID	1.07661	68.3591	-5.9886
BnaA09g50900D	GNAT	12.516	52.3733	-2.0651
BnaA09g51620D	NAC	207.455	29.8213	2.7984
BnaA09g52500D	zf-HD	152.215	44.7532	1.766
BnaA09g52870D	C2C2-GATA	38.5756	6.92243	2.4783
BnaA09g54180D	C2C2-Dof	47.3919	18.3582	1.3682
BnaA09g54430D	C2H2	154.859	29.0437	2.4147
BnaA09g54740D	AP2-EREBP	3.54584	120.469	-5.0864
BnaA09g55330D	MADS	95.5339	17.8071	2.4236
BnaA09g56210D	TAZ	0	129.92	#NAME?
BnaA09g56910D	C2H2	26.5298	2.00855	3.7234
BnaA09g57080D	zf-HD	1614.52	479.388	1.7518
BnaA10g00430D	MYB	40.4768	13.0455	1.6335
BnaA10g00610D	bHLH	91.2674	248.498	-1.4451
BnaA10g00920D	NAC	7.83373	0	Inf
BnaA10g02200D	C2H2	117.75	30.3915	1.954
BnaA10g02680D	AUX/IAA	143.624	70.1011	1.0348
BnaA10g03020D	ARID	0.550778	70.2817	-6.9955
BnaA10g03540D	bHLH	111.897	290.712	-1.3774
BnaA10g03790D	C2H2	0.276029	30.1125	-6.7694
BnaA10g04110D	bHLH	203.475	2161.12	-3.4089
BnaA10g04510D	Orphans	2.13339	14.6658	-2.7812
BnaA10g05440D	HSF	54.4724	22.259	1.2911
BnaA10g07640D	C3H	66.4075	32.7419	1.0202
BnaA10g07750D	bHLH	0	23.1248	#NAME?
BnaA10g08290D	Orphans	99.9203	46.1945	1.1131
BnaA10g08450D	CCAAT	201.29	85.4632	1.2359
BnaA10g09840D	HSF	159.267	395.253	-1.3113
BnaA10g10500D	WRKY	67.2973	139.303	-1.0496
BnaA10g10940D	C2C2-GATA	3.51833	24.4636	-2.7977
BnaA10g11220D	Orphans	147.549	62.8415	1.2314
BnaA10g12950D	AP2-EREBP	402.414	167.915	1.2609
BnaA10g12960D	ABI3VP1	206.152	36.7954	2.4861
BnaA10g13030D	C2C2-Dof	218.442	62.9316	1.7954
BnaA10g14970D	Alfin-like	72.0231	22.427	1.6832
BnaA10g16390D	C3H	282.622	1135.24	-2.0061
BnaA10g16980D	MYB	1.62867	30.2841	-4.2168
BnaA10g17370D	MYB	1.34016	18.4692	-3.7846
BnaA10g17920D	G2-like	176.669	32.2031	2.4558
BnaA10g18420D	C2C2-CO-like	41.0845	9.91819	2.0504
BnaA10g18480D	MADS	3602.51	1652.78	1.1241
BnaA10g18950D	HB	22.0196	5.54877	1.9886
BnaA10g19630D	NAC	32.1678	5.3491	2.5882
BnaA10g20060D	Tify	31.8601	154.278	-2.2757
BnaA10g20110D	NAC	70.1763	341.01	-2.2808
BnaA10g20300D	DDT	2.98003	51.1754	-4.1021
BnaA10g20370D	SRS	70.3321	21.658	1.6993
BnaA10g21570D	Orphans	5.97508	24.3975	-2.0297
BnaA10g21750D	AP2-EREBP	219.98	44.7128	2.2986
BnaA10g22080D	MADS	14.1405	290.728	-4.3618
BnaA10g22360D	PHD	91.7063	226.307	-1.3032
BnaA10g24250D	HB	199.011	21.9488	3.1806
BnaA10g25490D	OFP	140.062	58.3468	1.2633
BnaA10g25770D	C2H2	11.2238	90.2738	-3.0077
BnaA10g25860D	C3H	5.74383	125.862	-4.4537
BnaA10g27100D	C2C2-Dof	50.3937	2.76758	4.1865
BnaA10g27410D	HB	462.627	106.861	2.1141
BnaA10g27820D	AP2-EREBP	0	8.90466	#NAME?
BnaA10g29460D	C3H	346.232	742.972	-1.1016
BnaA10g29830D	MADS	211.731	94.9561	1.1569
BnaAnng00370D	C2C2-Dof	144.776	31.9078	2.1818
BnaAnng00680D	C2H2	31.1488	5.75712	2.4358
BnaAnng00780D	HB	8.08832	36.9516	-2.1917
BnaAnng01110D	OFP	660.641	215.52	1.616
BnaAnng01790D	C2H2	68.2307	6.109	3.4814
BnaAnng02740D	CCAAT	29.1263	7.53012	1.9516
BnaAnng03230D	C3H	1071.46	3619.62	-1.7563
BnaAnng03830D	MYB	207.074	565.655	-1.4498
BnaAnng04140D	CCAAT	1.91845	14.9571	-2.9628
BnaAnng04800D	HB	579.352	137.144	2.0788
BnaAnng04880D	zf-HD	80.4579	27.1453	1.5675
BnaAnng04950D	C2C2-Dof	0	5.46542	#NAME?
BnaAnng04960D	bHLH	43.4879	7.1642	2.6017
BnaAnng05010D	MYB	3.2746	85.2897	-4.703
BnaAnng06040D	MYB	74.2108	168.098	-1.1796
BnaAnng06380D	NAC	13.3652	88.5227	-2.7276
BnaAnng06580D	bHLH	66.8054	17.386	1.942
BnaAnng06930D	MYB	34.8999	250.052	-2.8409
BnaAnng06990D	MADS	0.263556	15.8592	-5.9111
BnaAnng07120D	C2C2-GATA	357.995	76.3173	2.2299
BnaAnng07270D	Jumonji	42.3166	103.871	-1.2955
BnaAnng07300D	HB	143.264	45.9528	1.6405
BnaAnng07360D	GRF	267.212	90.5931	1.5605
BnaAnng07530D	bZIP	784.913	251.087	1.6443
BnaAnng07670D	OFP	213.198	59.7664	1.8348
BnaAnng07680D	OFP	86.7041	4.85904	4.1574
BnaAnng07760D	MYB	0	14.0545	#NAME?
BnaAnng08070D	bHLH	0	25.2258	#NAME?
BnaAnng08360D	CSD	18.5371	145.079	-2.9683
BnaAnng08460D	SNF2	58.9317	28.934	1.0263
BnaAnng09220D	HB	243.595	83.9748	1.5365
BnaAnng09570D	AP2-EREBP	0.276029	7.19141	-4.7034
BnaAnng11010D	ABI3VP1	43.3625	9.74529	2.1537
BnaAnng11180D	NAC	15.3828	0.75903	4.341
BnaAnng11490D	Trihelix	269.551	126.138	1.0956
BnaAnng12770D	C3H	110.695	46.4684	1.2523
BnaAnng13930D	bHLH	15.9758	2.79478	2.5151
BnaAnng13960D	MYB	542.506	65.387	3.0526
BnaAnng14720D	C2H2	70.3014	186.981	-1.4113
BnaAnng15440D	C2C2-GATA	10.0938	52.7404	-2.3854
BnaAnng16680D	HB	17.3134	771.02	-5.4768
BnaAnng17660D	C2H2	0.825527	95.9332	-6.8606
BnaAnng17790D	LOB	1.08908	106.812	-6.6158
BnaAnng17890D	MYB	36.1157	7.99298	2.1758
BnaAnng18530D	C2C2-YABBY	243.043	83.9625	1.5334
BnaAnng19250D	HB	17.2561	132.698	-2.943
BnaAnng21010D	C2H2	19.1125	124.012	-2.6979
BnaAnng22450D	SET	33.625	74.8897	-1.1552
BnaAnng22720D	C2C2-Dof	143.064	48.2728	1.5674
BnaAnng23880D	bZIP	21.9166	0.828337	4.7257
BnaAnng25560D	C2C2-CO-like	482.156	170.847	1.4968
BnaAnng26230D	Orphans	2.41677	31.0204	-3.6821
BnaAnng26550D	bZIP	570.75	188.5	1.5983
BnaAnng27960D	MYB	1.62611	157.184	-6.5949
BnaAnng29380D	HB	169.737	73.2157	1.2131
BnaAnng29920D	HB	18.6887	2.36	2.9853
BnaAnng30120D	C2H2	92.828	39.836	1.2205
BnaAnng30720D	HB	18.2918	2.48501	2.8799
BnaAnng30810D	MYB	20.3459	0.786666	4.6928
BnaAnng31200D	C2C2-GATA	11.6828	0.379515	4.9441
BnaAnng31570D	SRS	84.852	2.85049	4.8957
BnaAnng31620D	HSF	96.3104	20.0706	2.2626
BnaAnng33510D	bZIP	40.3181	104.948	-1.3802
BnaAnng34260D	AP2-EREBP	498.135	67.4827	2.8839
BnaAnng34840D	Alfin-like	655.462	277.869	1.2381
BnaAnng36570D	MYB	44.2341	197.076	-2.1555
BnaAnng38460D	C2C2-Dof	97.9091	214.834	-1.1337
BnaAnng39140D	MYB	18.4399	1.6286	3.5011
BnaAnng39960D	bHLH	56.1666	9.2833	2.597
BnaAnng40070D	C2C2-YABBY	363.672	179.836	1.016
BnaAnng41280D	C2C2-Dof	56.9947	376.716	-2.7246
BnaAnng41910D	MYB	44.6671	10.7552	2.0542
BnaC01g00270D	MYB	17.7727	54.2424	-1.6098
BnaC01g00960D	HB	1750.23	789.363	1.1488
BnaC01g01250D	MYB	179.447	532.123	-1.5682
BnaC01g01290D	AP2-EREBP	412.715	102.927	2.0035
BnaC01g01380D	LOB	232.31	86.4582	1.426
BnaC01g01660D	MYB	324.2	674.212	-1.0563
BnaC01g01710D	AP2-EREBP	779.232	195.303	1.9963
BnaC01g01720D	bHLH	484.755	92.3791	2.3916
BnaC01g01940D	G2-like	285.896	118.197	1.2743
BnaC01g02010D	HB	19.9432	201.528	-3.337
BnaC01g02130D	bZIP	144.853	330	-1.1879
BnaC01g02150D	GRAS	219.749	60.1747	1.8686
BnaC01g03860D	bHLH	9.32676	128.359	-3.7827
BnaC01g04170D	MADS	3.28228	87.6446	-4.7389
BnaC01g04330D	bZIP	309.668	98.9025	1.6466
BnaC01g05260D	HB	46.6751	13.1057	1.8325
BnaC01g07430D	bHLH	29.1801	135.846	-2.2189
BnaC01g09300D	ABI3VP1	244.073	59.7907	2.0293
BnaC01g09890D	NAC	45.1072	8.34399	2.4345
BnaC01g11950D	HSF	16.8707	256.32	-3.9254
BnaC01g14440D	MADS	0	11.6288	#NAME?
BnaC01g15970D	GRF	1.07661	12.3611	-3.5212
BnaC01g16370D	MADS	0	7.93597	#NAME?
BnaC01g17320D	bHLH	14.6606	70.8691	-2.2732
BnaC01g18080D	TRAF	13.6374	37.7862	-1.4703
BnaC01g19040D	SWI/SNF-BAF60b	16.6785	39.9461	-1.2601
BnaC01g19500D	NOZZLE	183.338	401.886	-1.1323
BnaC01g19550D	NAC	126.892	54.0599	1.231
BnaC01g20720D	ULT	124.27	367.177	-1.563
BnaC01g21240D	Trihelix	179.226	385.224	-1.1039
BnaC01g31080D	bHLH	1.88103	22.3754	-3.5723
BnaC01g36290D	SBP	7.03922	0	Inf
BnaC01g36350D	NAC	40.0198	3.60909	3.471
BnaC01g37260D	CCAAT	553.451	214.52	1.3673
BnaC01g37360D	MYB	151.28	940.052	-2.6355
BnaC01g39490D	C3H	18.6385	75.8357	-2.0246
BnaC01g39760D	C2C2-CO-like	935.885	323.681	1.5318
BnaC01g40520D	LOB	0.824247	21859.9	-14.695
BnaC01g42890D	Orphans	4.02561	34.4851	-3.0987
BnaC01g44080D	C2C2-GATA	231.207	93.5323	1.3056
BnaC01g44850D	ABI3VP1	135.393	27.724	2.2879
BnaC02g04540D	NAC	88.9028	15.169	2.5511
BnaC02g04570D	Tify	9.03507	30.2244	-1.7421
BnaC02g05980D	C2H2	49.6916	20.0896	1.3066
BnaC02g12400D	C2H2	1.61747	17.6005	-3.4438
BnaC02g13890D	NAC	771.988	54.8759	3.8143
BnaC02g14430D	AP2-EREBP	8.89914	28.502	-1.6793
BnaC02g15050D	GRAS	597.314	263.579	1.1803
BnaC02g15480D	TCP	30.8858	172.259	-2.4796
BnaC02g15540D	bHLH	0	13.0499	#NAME?
BnaC02g17290D	TAZ	63.4867	168.868	-1.4114
BnaC02g17710D	HSF	246.953	94.2562	1.3896
BnaC02g19350D	zf-HD	181.579	60.9995	1.5737
BnaC02g19900D	HB	36.8091	7.1221	2.3697
BnaC02g20120D	Tify	154.75	750.597	-2.2781
BnaC02g20970D	TCP	432.114	203.302	1.0878
BnaC02g21190D	bHLH	210.625	52.9556	1.9918
BnaC02g21690D	LOB	10.3787	58.954	-2.506
BnaC02g22160D	MYB	1.65233	77.3723	-5.5492
BnaC02g22630D	MYB	11.9204	0	Inf
BnaC02g24050D	NAC	34.6821	6.78425	2.3539
BnaC02g24360D	SRS	55.4774	2.4157	4.5214
BnaC02g24770D	AP2-EREBP	397.751	178.992	1.152
BnaC02g25060D	Orphans	159.45	42.9922	1.891
BnaC02g27260D	ABI3VP1	56.7235	26.7158	1.0863
BnaC02g27500D	MYB	6.24727	135.82	-4.4423
BnaC02g27760D	MYB	345.818	132.485	1.3842
BnaC02g27990D	NAC	24.2682	3.21597	2.9157
BnaC02g31190D	TRAF	0.824247	30.3617	-5.203
BnaC02g32050D	HB	0.276029	16.3593	-5.8891
BnaC02g33240D	C2C2-GATA	24.9587	3.63716	2.7787
BnaC02g33400D	CCAAT	115.436	46.1433	1.3229
BnaC02g34300D	C2H2	532.169	111.763	2.2514
BnaC02g34540D	NAC	2.68417	50.5843	-4.2361
BnaC02g34620D	zf-HD	171.917	34.6635	2.3102
BnaC02g35640D	bHLH	127.698	47.9308	1.4137
BnaC02g38370D	GRAS	117.45	58.3714	1.0087
BnaC02g38960D	ARR-B	1.64977	71.6662	-5.441
BnaC02g38980D	C2C2-GATA	97.809	48.7108	1.0057
BnaC02g39290D	G2-like	58.3061	134.893	-1.2101
BnaC02g39470D	Trihelix	291.98	104.977	1.4758
BnaC02g40200D	Alfin-like	123.931	273.053	-1.1396
BnaC02g40790D	HB	174.214	51.9747	1.745
BnaC02g41050D	bZIP	549.173	226.828	1.2757
BnaC02g41680D	TCP	17.8818	2.80882	2.6705
BnaC02g41800D	bHLH	93.8985	35.3003	1.4114
BnaC02g41810D	bZIP	10.5141	0.828337	3.666
BnaC02g41820D	C2C2-Dof	372.015	152.037	1.2909
BnaC02g41870D	MADS	46.3534	19.3994	1.2567
BnaC02g42220D	TCP	449.001	218.664	1.038
BnaC02g43700D	HB	474.76	80.3672	2.5625
BnaC02g43770D	zf-HD	191.582	35.4472	2.4342
BnaC02g43910D	MYB	2.704	103.699	-5.2612
BnaC02g44040D	LOB	11.6441	0.828337	3.8132
BnaC02g44780D	GRF	92.2855	29.8427	1.6287
BnaC02g47760D	ARR-B	117.09	54.1568	1.1124
BnaC02g48700D	Pseudo ARR-B	116.627	20.2694	2.5245
BnaC03g00040D	MYB	201.009	35.6713	2.4944
BnaC03g00760D	C2C2-Dof	22.4035	3.91973	2.5149
BnaC03g00770D	E2F-DP	152.11	565.079	-1.8933
BnaC03g00940D	MYB	306.06	106.253	1.5263
BnaC03g02020D	IWS1	30.8129	8.58085	1.8443
BnaC03g02700D	HB	31.5226	2.4293	3.6978
BnaC03g03620D	MYB	46.1861	110.166	-1.2541
BnaC03g05570D	DDT	470.039	955.171	-1.023
BnaC03g05700D	Rcd1-like	105.991	559.557	-2.4003
BnaC03g06170D	NAC	111.542	20.2839	2.4592
BnaC03g06800D	HB	316.817	44.4632	2.833
BnaC03g07350D	MADS	1795.08	862.2	1.058
BnaC03g07850D	G2-like	177.044	473.668	-1.4198
BnaC03g08290D	NAC	23.0537	3.28571	2.8107
BnaC03g09090D	C3H	177.114	1728.49	-3.2868
BnaC03g10740D	E2F-DP	40.3741	101.927	-1.336
BnaC03g13780D	C2H2	2.42925	17.1459	-2.8193
BnaC03g14420D	bHLH	32.5382	142.895	-2.1348
BnaC03g16490D	SBP	29.3189	118.838	-2.0191
BnaC03g17610D	ABI3VP1	46.1637	20.0851	1.2006
BnaC03g17960D	Rcd1-like	0	75.7753	#NAME?
BnaC03g18250D	CPP	0.828087	11.3892	-3.7817
BnaC03g18260D	LUG	6.51211	32.0898	-2.3009
BnaC03g18320D	C3H	44.1976	120.12	-1.4424
BnaC03g18580D	AUX/IAA	16.824	47.6745	-1.5027
BnaC03g18800D	SBP	83.0067	40.1553	1.0476
BnaC03g18850D	HB	1.37503	18.2849	-3.7331
BnaC03g20650D	WRKY	3.49722	278.4	-6.3148
BnaC03g22650D	TRAF	8.18939	158.975	-4.2789
BnaC03g22760D	bZIP	0.549498	16.3022	-4.8908
BnaC03g22790D	Orphans	229.74	4656.23	-4.3411
BnaC03g23810D	G2-like	1.9047	110.916	-5.8638
BnaC03g25100D	C2H2	102.119	225.493	-1.1428
BnaC03g25170D	C2C2-YABBY	265.646	72.7107	1.8693
BnaC03g25370D	TCP	37.6516	13.1193	1.521
BnaC03g25870D	C2C2-Dof	156.076	67.3295	1.2129
BnaC03g26060D	MYB	148.081	66.8945	1.1464
BnaC03g26480D	AP2-EREBP	8.12958	28.0772	-1.7881
BnaC03g26620D	MYB	80.1642	412.231	-2.3624
BnaC03g27220D	GRF	168.14	78.5262	1.0984
BnaC03g28030D	HB	29.1523	2.06426	3.8199
BnaC03g29310D	AP2-EREBP	40.441	13.1437	1.6214
BnaC03g30030D	HB	745.213	346.09	1.1065
BnaC03g31420D	NAC	3.83306	21.2174	-2.4687
BnaC03g32420D	NAC	256.129	654.838	-1.3543
BnaC03g32790D	TCP	25.8613	4.80334	2.4287
BnaC03g33010D	LOB	20.9501	203.207	-3.2779
BnaC03g33170D	C3H	319.331	88.3254	1.8542
BnaC03g33510D	LOB	0	422.107	#NAME?
BnaC03g34690D	C3H	531.334	2724.17	-2.3581
BnaC03g35980D	MYB	1.62739	24.2123	-3.8951
BnaC03g37490D	RB	92.9425	293.83	-1.6606
BnaC03g38960D	NAC	67.8769	13.3982	2.3409
BnaC03g39170D	AUX/IAA	21.8415	74.7712	-1.7754
BnaC03g39760D	C2C2-GATA	141.397	64.0801	1.1418
BnaC03g39810D	ABI3VP1	8.73505	40.8796	-2.2265
BnaC03g42960D	CPP	313.763	681.061	-1.1181
BnaC03g43120D	AUX/IAA	0.790667	28.9929	-5.1965
BnaC03g44090D	C3H	0	115.831	#NAME?
BnaC03g46250D	HB	836.552	281.56	1.571
BnaC03g46740D	bHLH	128.643	3760.33	-4.8694
BnaC03g46840D	LOB	7.9284	395.586	-5.6408
BnaC03g49000D	zf-HD	893.154	257.682	1.7933
BnaC03g49470D	WRKY	0.538304	13.93	-4.6936
BnaC03g51020D	NAC	111.849	266.581	-1.253
BnaC03g51310D	C2C2-Dof	93.4984	20.408	2.1958
BnaC03g51750D	MYB	49.6551	3767.23	-6.2454
BnaC03g52080D	HSF	15.726	84.3605	-2.4234
BnaC03g53950D	NAC	0.825527	18.1178	-4.4559
BnaC03g54810D	bZIP	101.619	218.009	-1.1012
BnaC03g57010D	bHLH	119.905	57.9878	1.0481
BnaC03g58370D	NAC	68.9155	28.6234	1.2676
BnaC03g58500D	C2C2-Dof	32.4822	10.4078	1.642
BnaC03g58740D	VOZ	96.8078	46.5175	1.0574
BnaC03g58930D	C2C2-Dof	76.9261	18.414	2.0627
BnaC03g59640D	ARF	684.192	146.208	2.2264
BnaC03g60330D	Orphans	55.5845	24.2729	1.1953
BnaC03g61070D	bHLH	51.6977	21.7834	1.2469
BnaC03g61210D	bHLH	0	7.69593	#NAME?
BnaC03g61270D	AP2-EREBP	32.5714	8.37075	1.9602
BnaC03g61310D	GRAS	29.8626	10.5473	1.5015
BnaC03g61550D	MYB	44.7288	96.2386	-1.1054
BnaC03g61610D	bHLH	173.611	85.0293	1.0298
BnaC03g61760D	HB	21.4465	3.62356	2.5653
BnaC03g62880D	OFP	20.9849	4.08598	2.3606
BnaC03g62970D	MADS	1617.16	621.299	1.3801
BnaC03g65930D	bZIP	208.667	77.3455	1.4318
BnaC03g66860D	HB	69.796	24.8608	1.4893
BnaC03g67130D	LUG	861.062	423.493	1.0238
BnaC03g67380D	WRKY	10.3177	0.828337	3.6388
BnaC03g70060D	MYB	6.79549	192.521	-4.8243
BnaC03g71210D	C2H2	8.77598	420.608	-5.5828
BnaC03g71460D	Tify	0.263556	206.867	-9.6164
BnaC03g71470D	NAC	287.03	139.556	1.0404
BnaC03g71900D	AP2-EREBP	40.8458	1.13854	5.1649
BnaC03g72230D	Jumonji	134.572	349.878	-1.3785
BnaC03g72630D	Orphans	64.1274	13.3697	2.262
BnaC03g72890D	MADS	16.7677	2.48501	2.7544
BnaC03g73670D	G2-like	289.549	101.965	1.5057
BnaC03g74080D	MYB	144.265	22.7649	2.6638
BnaC03g76690D	C2C2-GATA	23.576	4.7621	2.3077
BnaC03g78000D	AUX/IAA	139.484	55.7196	1.3238
BnaC04g00580D	ABI3VP1	35.7824	8.90379	2.0068
BnaC04g00590D	MYB	26.5247	9.00116	1.5592
BnaC04g00640D	Pseudo ARR-B	67.014	19.8161	1.7578
BnaC04g00680D	NAC	2.69408	39.5641	-3.8763
BnaC04g00830D	C2C2-Dof	62.2095	20.437	1.606
BnaC04g01210D	WRKY	84.6891	17.1377	2.305
BnaC04g01230D	MYB	16.4245	1.57333	3.384
BnaC04g01760D	bHLH	0	17.7066	#NAME?
BnaC04g02520D	SBP	436.142	101.517	2.1031
BnaC04g04390D	MADS	26.3286	4.07238	2.6927
BnaC04g04400D	TCP	185.325	64.9721	1.5122
BnaC04g04470D	HB	467.998	153.002	1.6129
BnaC04g05580D	Orphans	84.0456	30.2416	1.4746
BnaC04g07080D	G2-like	0.263556	10.0279	-5.2498
BnaC04g08850D	AP2-EREBP	0.274749	7.55775	-4.7818
BnaC04g08880D	GRF	177.018	47.2362	1.9059
BnaC04g09030D	bZIP	388.362	176.584	1.137
BnaC04g09330D	HB	674.414	177.733	1.9239
BnaC04g10480D	HB	197.065	51.4875	1.9364
BnaC04g11240D	SET	0	18.5158	#NAME?
BnaC04g12330D	MYB	1.64849	759.447	-8.8477
BnaC04g12430D	HB	0.550778	11.1252	-4.3362
BnaC04g13290D	TCP	318.742	129.884	1.2952
BnaC04g13520D	bHLH	229.6	1056.29	-2.2018
BnaC04g13540D	bHLH	3.24102	351.735	-6.7619
BnaC04g15010D	C2H2	1374.5	280.574	2.2925
BnaC04g15900D	ARF	323.035	659.587	-1.0299
BnaC04g16100D	C2H2	62.0714	425.355	-2.7767
BnaC04g16940D	NAC	33.879	5.68738	2.5746
BnaC04g17160D	MYB	0	12.602	#NAME?
BnaC04g17170D	C2H2	0	32.1685	#NAME?
BnaC04g19280D	mTERF	6.03233	36.1754	-2.5842
BnaC04g21960D	MADS	8.93752	632.337	-6.1447
BnaC04g23360D	MADS	141.536	31.9697	2.1464
BnaC04g24020D	bHLH	468.802	101.946	2.2012
BnaC04g24260D	MADS	72.159	161.237	-1.1599
BnaC04g24530D	TRAF	9.4963	34.4494	-1.859
BnaC04g24580D	Orphans	14.9862	243.099	-4.0198
BnaC04g25920D	C2C2-GATA	138.153	66.4748	1.0554
BnaC04g31690D	NAC	1.32897	34.7545	-4.7088
BnaC04g34700D	CAMTA	563.015	225.365	1.3209
BnaC04g35060D	MADS	68.3337	14.1328	2.2736
BnaC04g35150D	MADS	38.0079	12.2913	1.6287
BnaC04g35300D	bHLH	0	8.03334	#NAME?
BnaC04g35320D	bHLH	6.04353	59.4199	-3.2975
BnaC04g35730D	MYB	366.691	165.175	1.1506
BnaC04g36310D	WRKY	73.9204	34.486	1.1
BnaC04g36420D	NAC	0.274749	7.21948	-4.7157
BnaC04g36670D	bHLH	0	12.8977	#NAME?
BnaC04g37230D	C2C2-CO-like	683.671	268.342	1.3492
BnaC04g38070D	AP2-EREBP	0.790667	18.2758	-4.5307
BnaC04g39770D	LOB	527.295	77.4982	2.7664
BnaC04g39790D	C2C2-Dof	85.3698	18.4701	2.2085
BnaC04g39860D	HB	25.1909	3.58188	2.8141
BnaC04g40070D	C2C2-Dof	145.977	35.8235	2.0268
BnaC04g40230D	GRAS	97.564	28.0302	1.7994
BnaC04g40700D	C2H2	478.743	188.151	1.3474
BnaC04g41110D	ABI3VP1	29.4017	128.593	-2.1288
BnaC04g42030D	bHLH	21.0489	946.419	-5.4907
BnaC04g42040D	bHLH	0.274749	7.34449	-4.7405
BnaC04g42050D	bHLH	204.524	2122.24	-3.3752
BnaC04g42410D	Orphans	60.5367	22.7232	1.4136
BnaC04g42420D	bZIP	214.461	976.913	-2.1875
BnaC04g42840D	HB	0	15.4529	#NAME?
BnaC04g43020D	MYB	0.549498	158.056	-8.1681
BnaC04g43420D	C3H	9.8043	78.1478	-2.9947
BnaC04g43920D	NAC	17.7113	70.6734	-1.9965
BnaC04g43950D	Trihelix	37.9679	84.3903	-1.1523
BnaC04g44970D	HB	492.568	212.772	1.211
BnaC04g45310D	C2C2-Dof	49.0615	12.8788	1.9296
BnaC04g47620D	TRAF	61.0114	9.55097	2.6754
BnaC04g48150D	SBP	366.096	87.5966	2.0633
BnaC04g48270D	C2H2	37.3078	2.71188	3.7821
BnaC04g48290D	LOB	3.23623	29.0293	-3.1651
BnaC04g48630D	bHLH	35.5451	5.74309	2.6298
BnaC04g48980D	RWP-RK	89.7856	15.9381	2.494
BnaC04g50080D	C2C2-GATA	118.743	10.8158	3.4566
BnaC04g50110D	C2H2	17.1106	56.8841	-1.7331
BnaC04g50150D	C2C2-YABBY	445.637	159.38	1.4834
BnaC04g50230D	GRF	72.5707	32.5146	1.1583
BnaC04g50370D	MADS	20.3798	1.23549	4.044
BnaC04g50860D	bHLH	40.4518	104.708	-1.3721
BnaC04g50910D	C2C2-Dof	133.746	60.6497	1.1409
BnaC04g50970D	HB	186.192	13.9901	3.7343
BnaC04g51620D	bHLH	54.15	109.433	-1.015
BnaC04g51990D	Orphans	14.6008	112.434	-2.945
BnaC04g52120D	bHLH	58.7663	184.934	-1.654
BnaC04g52230D	bZIP	356.5	715.338	-1.0047
BnaC04g52740D	C2H2	72.6152	1.93925	5.2267
BnaC04g53290D	MADS	317.878	102.797	1.6287
BnaC04g55700D	AP2-EREBP	46.086	6.0669	2.9253
BnaC04g56110D	GNAT	28.9943	7.66786	1.9189
BnaC04g56300D	HB	199.07	42.0905	2.2417
BnaC04g56860D	bHLH	167.579	81.551	1.0391
BnaC05g00840D	MYB	161.229	44.1592	1.8683
BnaC05g01030D	NAC	19.5827	0	Inf
BnaC05g01040D	NAC	8.16828	0	Inf
BnaC05g02890D	ARID	1.37759	37.2536	-4.7572
BnaC05g03530D	ABI3VP1	28.185	211.93	-2.9106
BnaC05g04240D	bHLH	105.574	1106.18	-3.3893
BnaC05g05650D	CCAAT	171.249	382.343	-1.1588
BnaC05g06030D	bZIP	306.682	876.206	-1.5145
BnaC05g06120D	C2C2-YABBY	10.5601	74.4539	-2.8177
BnaC05g06520D	CCAAT	219.189	722.59	-1.721
BnaC05g07080D	bHLH	49.1412	315.976	-2.6848
BnaC05g07860D	C3H	320.053	120.696	1.4069
BnaC05g09250D	bHLH	54.8892	21.0652	1.3817
BnaC05g10580D	MYB	111.036	687.892	-2.6312
BnaC05g15020D	bZIP	25.79	60.6112	-1.2328
BnaC05g15400D	C3H	22.7355	83.1149	-1.8702
BnaC05g17200D	AP2-EREBP	18.951	96.8902	-2.3541
BnaC05g17550D	AP2-EREBP	210.595	77.5307	1.4416
BnaC05g17700D	bZIP	444.47	190.285	1.2239
BnaC05g17780D	bHLH	35.745	5.66018	2.6588
BnaC05g17880D	MADS	16.8413	43.8947	-1.382
BnaC05g19350D	Orphans	8.19195	32.1727	-1.9736
BnaC05g19660D	HB	371.92	162.292	1.1964
BnaC05g19960D	zf-HD	217.501	104.011	1.0643
BnaC05g20010D	HB	74.99	22.9447	1.7085
BnaC05g20240D	C2H2	22.7614	89.3874	-1.9735
BnaC05g21820D	AP2-EREBP	0.814334	19.7885	-4.6029
BnaC05g22130D	C2C2-Dof	55.3996	18.3166	1.5967
BnaC05g22810D	WRKY	0	9.0016	#NAME?
BnaC05g23210D	ARF	1906.14	586.586	1.7002
BnaC05g24390D	G2-like	696.216	196.599	1.8243
BnaC05g25380D	HB	40.5702	0	Inf
BnaC05g25970D	ARR-B	0	10.464	#NAME?
BnaC05g27050D	bHLH	362.699	73.847	2.2962
BnaC05g28020D	NAC	13.876	164.186	-3.5647
BnaC05g28850D	G2-like	34.716	3.48494	3.3164
BnaC05g29300D	AUX/IAA	390.046	178.497	1.1277
BnaC05g29330D	AUX/IAA	41.5365	103.979	-1.3238
BnaC05g33170D	C2H2	32.1297	74.405	-1.2115
BnaC05g33850D	SWI/SNF-BAF60b	253.765	528.384	-1.0581
BnaC05g34090D	ABI3VP1	324.261	83.0537	1.965
BnaC05g35610D	Tify	169.546	370.852	-1.1292
BnaC05g35830D	NAC	30.669	5.16882	2.5689
BnaC05g36450D	CAMTA	707.992	309.44	1.1941
BnaC05g38130D	NAC	65.0862	23.9206	1.4441
BnaC05g40350D	TAZ	0.274749	9.77379	-5.1527
BnaC05g40460D	G2-like	38.0949	4.98449	2.9341
BnaC05g40780D	RB	394.927	163.063	1.2762
BnaC05g41640D	ABI3VP1	16.3027	0.421186	5.2745
BnaC05g45410D	C3H	96.0261	340.332	-1.8254
BnaC05g50730D	C2C2-CO-like	177.246	57.3139	1.6288
BnaC05g50970D	C2C2-Dof	199.729	20.3817	3.2927
BnaC05g50980D	C2C2-Dof	7.04785	0	Inf
BnaC05g51000D	MYB	4.0803	24.8933	-2.609
BnaC05g51920D	TCP	37.049	2.78118	3.7357
BnaC06g03620D	GRAS	23.8345	6.41877	1.8927
BnaC06g04380D	bHLH	537.569	228.306	1.2355
BnaC06g05090D	AUX/IAA	399.765	190.794	1.0671
BnaC06g09250D	AUX/IAA	200.949	41.3306	2.2816
BnaC06g09960D	TUB	30.2017	165.276	-2.4522
BnaC06g10580D	CCAAT	26.9696	6.40474	2.0741
BnaC06g11640D	Orphans	0.825527	123.259	-7.2222
BnaC06g12130D	MYB	108.588	25.7312	2.0773
BnaC06g15540D	AP2-EREBP	0	8.10352	#NAME?
BnaC06g16200D	SBP	38.2487	9.38068	2.0276
BnaC06g16230D	C2C2-YABBY	370.005	170.927	1.1142
BnaC06g16910D	MADS	105.334	15.6047	2.7549
BnaC06g17850D	C2C2-GATA	335.812	91.4779	1.8762
BnaC06g18750D	Trihelix	173.197	499.346	-1.5276
BnaC06g19840D	G2-like	61.5913	18.0077	1.7741
BnaC06g20590D	AP2-EREBP	1887.19	876.314	1.1067
BnaC06g20640D	ARF	411.595	1269.09	-1.6245
BnaC06g22330D	SRS	21.0886	1.615	3.7069
BnaC06g22430D	bZIP	5100.58	2466.65	1.0481
BnaC06g22480D	zf-HD	1802.98	579.564	1.6373
BnaC06g22860D	MYB	163.876	53.8584	1.6054
BnaC06g23040D	MYB	184.373	34.5336	2.4166
BnaC06g23170D	C2H2	9.84908	121.025	-3.6192
BnaC06g24170D	bHLH	407.5	101.262	2.0087
BnaC06g24560D	Tify	5.66804	2611.54	-8.8478
BnaC06g24980D	Orphans	0.263556	13.9857	-5.7297
BnaC06g25000D	MYB	369.107	45.5754	3.0177
BnaC06g25560D	bHLH	58.8095	9.89924	2.5707
BnaC06g25810D	AP2-EREBP	182.514	419.069	-1.1992
BnaC06g26120D	C2H2	45.8154	17.6405	1.3769
BnaC06g28000D	zf-HD	95.6631	216.519	-1.1785
BnaC06g28050D	G2-like	120.312	37.4987	1.6819
BnaC06g28080D	C2C2-Dof	92.8775	339.082	-1.8682
BnaC06g28390D	CAMTA	319.671	121.095	1.4004
BnaC06g29460D	MYB	13.6099	1.22189	3.4775
BnaC06g30110D	LOB	62.2936	0.75903	6.3588
BnaC06g30140D	AP2-EREBP	421.586	995.607	-1.2397
BnaC06g30790D	MYB	299.097	741.614	-1.3101
BnaC06g30800D	HB	118.746	37.2228	1.6736
BnaC06g31830D	Tify	124.194	477.79	-1.9438
BnaC06g32310D	bHLH	106.744	34.5359	1.628
BnaC06g33250D	bHLH	305.166	92.2509	1.726
BnaC06g34910D	MYB	5.98756	37.0779	-2.6305
BnaC06g35350D	MYB	69.8514	19.0154	1.8771
BnaC06g36000D	zf-HD	3611.59	962.222	1.9082
BnaC06g36180D	HB	165.811	58.787	1.496
BnaC06g37170D	NAC	27.7942	9.77336	1.5079
BnaC06g37920D	AP2-EREBP	35.3775	12.2728	1.5274
BnaC06g38360D	ARF	313.307	1225.37	-1.9676
BnaC06g38430D	bZIP	89.0586	32.0798	1.4731
BnaC06g38580D	AP2-EREBP	2108.63	612.807	1.7828
BnaC06g38780D	Jumonji	437.093	900.51	-1.0428
BnaC06g39850D	G2-like	77.0377	14.9294	2.3674
BnaC06g41200D	C2C2-GATA	126.822	1079.6	-3.0896
BnaC06g42850D	AP2-EREBP	32.2772	11.6994	1.4641
BnaC06g43390D	C2C2-Dof	76.7601	752.177	-3.2926
BnaC06g43960D	SRS	55.2362	0.828337	6.0593
BnaC06g43990D	FHA	13.3735	73.6428	-2.4612
BnaC07g00080D	ULT	18.7047	79.3385	-2.0846
BnaC07g00300D	G2-like	171.375	10.209	4.0692
BnaC07g03390D	C2C2-GATA	21.8936	6.09497	1.8448
BnaC07g04010D	C3H	0.276029	48.9592	-7.4706
BnaC07g05580D	HB	46.9448	19.2831	1.2836
BnaC07g05950D	bHLH	426.386	10255.2	-4.588
BnaC07g07150D	MBF1	107.618	896.445	-3.0583
BnaC07g07840D	bHLH	467.129	206.69	1.1764
BnaC07g10980D	C2H2	3.22247	30.2367	-3.2301
BnaC07g11390D	SBP	179.32	79.7467	1.169
BnaC07g11890D	G2-like	33.2952	67.6342	-1.0224
BnaC07g12370D	ABI3VP1	24.6277	4.45189	2.4678
BnaC07g13550D	NAC	84.7332	200.965	-1.2459
BnaC07g16030D	MYB	529.333	144.346	1.8746
BnaC07g16290D	bHLH	217.906	92.2618	1.2399
BnaC07g16350D	FHA	2307.24	905.821	1.3489
BnaC07g16400D	ABI3VP1	1.63858	25.2345	-3.9449
BnaC07g16490D	LOB	0.825527	41.4193	-5.6488
BnaC07g16680D	C2C2-GATA	23.4644	4.32731	2.4389
BnaC07g16780D	NAC	23.3787	6.81233	1.779
BnaC07g17170D	SNF2	422.084	194.927	1.1146
BnaC07g17710D	G2-like	568.849	75.8704	2.9064
BnaC07g18520D	G2-like	87.8729	27.3879	1.6819
BnaC07g19960D	C2C2-GATA	215.604	69.6791	1.6296
BnaC07g20040D	AP2-EREBP	0.263556	7.79331	-4.8861
BnaC07g20160D	HB	171.574	573.081	-1.7399
BnaC07g20780D	HB	7.12493	160.895	-4.4971
BnaC07g20900D	GRAS	1056.86	395.979	1.4163
BnaC07g21170D	PHD	7.63093	78.4453	-3.3618
BnaC07g21260D	Orphans	72.5326	166.842	-1.2018
BnaC07g21460D	C2H2	715.388	201.333	1.8291
BnaC07g22390D	G2-like	60.0384	18.7106	1.682
BnaC07g22860D	bHLH	207.248	63.6828	1.7024
BnaC07g22940D	G2-like	0.813053	20.3479	-4.6454
BnaC07g29370D	AP2-EREBP	93.815	20.029	2.2277
BnaC07g29530D	HB	2368.44	882.823	1.4237
BnaC07g29750D	bZIP	60.0435	14.5083	2.0491
BnaC07g29960D	Pseudo ARR-B	2361.11	597.478	1.9825
BnaC07g30100D	PHD	206.373	102.127	1.0149
BnaC07g31050D	C2H2	414.484	179.929	1.2039
BnaC07g31380D	MYB	6.83291	84.4138	-3.6269
BnaC07g31550D	MYB	0	18.7019	#NAME?
BnaC07g31610D	LOB	103.269	36.6544	1.4944
BnaC07g31640D	MYB	215.184	581.55	-1.4343
BnaC07g31920D	C2C2-GATA	29.301	8.20046	1.8372
BnaC07g33940D	AP2-EREBP	19.5101	0.828337	4.5579
BnaC07g38490D	AP2-EREBP	78.2339	19.4502	2.008
BnaC07g38750D	GRF	33.996	12.8792	1.4003
BnaC07g39680D	AP2-EREBP	170.002	3.49898	5.6025
BnaC07g43320D	WRKY	140.736	66.1374	1.0894
BnaC07g43570D	SNF2	4.35154	26.0542	-2.5819
BnaC07g44050D	HB	51.4364	5.12758	3.3264
BnaC07g44870D	MADS	4.39982	83.5607	-4.2473
BnaC07g45180D	C2C2-GATA	119.053	47.5736	1.3234
BnaC07g45320D	MYB	148.682	40.9279	1.8611
BnaC07g45500D	RWP-RK	57.9815	17.4702	1.7307
BnaC07g45910D	CSD	24.882	116.373	-2.2256
BnaC07g46190D	GRAS	231.356	59.4406	1.9606
BnaC07g46230D	HB	0	18.7514	#NAME?
BnaC07g46580D	LOB	36.0447	8.28424	2.1213
BnaC07g46630D	TAZ	3.02992	26.7035	-3.1397
BnaC07g46670D	GRAS	374.279	157.697	1.247
BnaC07g46770D	AP2-EREBP	196.471	38.2985	2.359
BnaC07g47230D	WRKY	34.2305	6.74258	2.3439
BnaC07g47480D	Orphans	70.8726	28.7801	1.3002
BnaC07g47650D	MYB	3.56694	22.1159	-2.6323
BnaC07g48490D	ARF	246.925	673.965	-1.4486
BnaC07g49310D	ARR-B	0	44.0106	#NAME?
BnaC07g49790D	MADS	94.0095	14.7066	2.6763
BnaC07g50630D	ULT	27.1331	79.212	-1.5457
BnaC08g01230D	SNF2	5.44029	106.348	-4.289
BnaC08g01660D	bZIP	69.9703	19.9873	1.8077
BnaC08g02370D	C2C2-GATA	20.4811	118.751	-2.5356
BnaC08g02890D	ABI3VP1	35.3144	12.5966	1.4872
BnaC08g04780D	HSF	89.0112	20.7871	2.0983
BnaC08g06060D	MYB	6.48588	145.652	-4.4891
BnaC08g06130D	AP2-EREBP	14.4194	39.0725	-1.4381
BnaC08g06320D	HB	40.6131	2.3464	4.1134
BnaC08g07580D	bHLH	61.2551	28.1031	1.1241
BnaC08g07790D	G2-like	27.625	62.2468	-1.172
BnaC08g11100D	PLATZ	97.4965	308.674	-1.6627
BnaC08g11750D	zf-HD	985.741	443.296	1.1529
BnaC08g12110D	TRAF	2.43309	34.7271	-3.8352
BnaC08g12650D	Orphans	685.825	336.801	1.0259
BnaC08g12710D	AP2-EREBP	30.0593	10.1818	1.5618
BnaC08g13990D	bHLH	30.1703	7.70997	1.9683
BnaC08g14110D	LIM	376.318	97.2016	1.9529
BnaC08g14280D	Orphans	3.77325	316.464	-6.3901
BnaC08g17610D	HB	9.27591	107.748	-3.538
BnaC08g18090D	MYB	28.5078	5.71545	2.3184
BnaC08g18260D	MYB	0.527111	100.772	-7.5788
BnaC08g18640D	Tify	15.1691	172.431	-3.5068
BnaC08g18690D	Orphans	51.051	168.643	-1.724
BnaC08g19370D	RWP-RK	112.604	46.3579	1.2804
BnaC08g19610D	PLATZ	33.1177	8.51558	1.9594
BnaC08g21370D	bZIP	10.8374	1.22145	3.1494
BnaC08g21490D	LOB	113.676	32.8856	1.7894
BnaC08g21640D	AP2-EREBP	49.1396	20.8849	1.2344
BnaC08g22260D	C2C2-GATA	46.3358	13.3552	1.7947
BnaC08g25070D	GRAS	301.104	106.98	1.4929
BnaC08g25250D	SRS	74.7034	32.4734	1.2019
BnaC08g25840D	AP2-EREBP	2.71647	109.383	-5.3315
BnaC08g26180D	C2C2-Dof	243.525	49.901	2.2869
BnaC08g27340D	WRKY	211.31	15.0124	3.8151
BnaC08g27970D	Orphans	43.9702	598.179	-3.766
BnaC08g28320D	MADS	532.825	204.586	1.381
BnaC08g28950D	GRF	0	8.9644	#NAME?
BnaC08g28990D	C2H2	11.6917	0.407151	4.8438
BnaC08g29520D	MADS	63.2641	6.71495	3.2359
BnaC08g29580D	bHLH	105.074	10.7552	3.2883
BnaC08g30600D	HB	103.956	34.2818	1.6005
BnaC08g31190D	MYB	450.021	96.4548	2.2221
BnaC08g31500D	AP2-EREBP	185.471	51.1554	1.8582
BnaC08g31770D	HB	34.8887	1.96688	4.1488
BnaC08g32380D	ARR-B	16.9273	84.9104	-2.3266
BnaC08g33860D	ABI3VP1	4.58375	23.297	-2.3455
BnaC08g34030D	NAC	0.274749	16.2483	-5.886
BnaC08g34050D	bHLH	3.51833	74.2724	-4.3999
BnaC08g34350D	HB	104.39	30.3258	1.7834
BnaC08g34920D	MADS	14.3561	82.5592	-2.5238
BnaC08g35090D	HB	2048.1	864.817	1.2438
BnaC08g35830D	Orphans	137.169	30.6324	2.1628
BnaC08g36330D	G2-like	1101.67	125.587	3.1329
BnaC08g36840D	Tify	28.3443	332.878	-3.5539
BnaC08g36920D	MYB	260.258	122.695	1.0849
BnaC08g37780D	Tify	61.304	399.721	-2.7049
BnaC08g38260D	TAZ	0	8.89019	#NAME?
BnaC08g39310D	HB	0.274749	32.3245	-6.8784
BnaC08g39480D	C2H2	47.0116	8.53831	2.461
BnaC08g39630D	zf-HD	3486.84	814.531	2.0979
BnaC08g43230D	bZIP	13.0815	212.239	-4.0201
BnaC08g43240D	C2H2	26.423	6.34903	2.0572
BnaC08g43430D	CCAAT	229.048	504.188	-1.1383
BnaC08g43830D	AUX/IAA	10.5713	0.379515	4.7999
BnaC08g44000D	ARID	1.10284	45.3954	-5.3633
BnaC08g44270D	OFP	58.7471	25.11	1.2263
BnaC08g44590D	Orphans	424.421	131.3	1.6926
BnaC08g45670D	GNAT	12.4648	33.5018	-1.4264
BnaC08g47940D	C2H2	165.172	79.846	1.0487
BnaC08g48340D	Tify	11.6594	34.1296	-1.5495
BnaC08g48470D	SRS	17.8722	2.76715	2.6912
BnaC08g48550D	bHLH	62.3845	25.4944	1.291
BnaC08g48600D	MYB	0.552058	253.731	-8.8443
BnaC08g48630D	MYB	354.428	790.833	-1.1579
BnaC09g01940D	MYB	156.604	40.687	1.9445
BnaC09g03650D	Orphans	3.78829	20.2781	-2.4203
BnaC09g04040D	AP2-EREBP	665.626	281.813	1.24
BnaC09g04200D	C2C2-CO-like	1067.79	475.643	1.1667
BnaC09g04380D	Pseudo ARR-B	44.282	4.45233	3.3141
BnaC09g04940D	TCP	38.2913	14.1007	1.4413
BnaC09g05300D	MYB	335.585	59.043	2.5068
BnaC09g05650D	MYB	45.6436	19.4977	1.2271
BnaC09g05850D	C2C2-Dof	42.4695	13.1609	1.6902
BnaC09g06370D	NAC	69.9415	25.1253	1.477
BnaC09g06700D	WRKY	1.10412	15.1097	-3.7745
BnaC09g06760D	LOB	51.5208	10.334	2.3178
BnaC09g06950D	zf-HD	191.893	58.8922	1.7042
BnaC09g07530D	bHLH	0.527111	80.4045	-7.253
BnaC09g07710D	LOB	0.276029	32.3996	-6.875
BnaC09g09760D	C2C2-GATA	38.9076	10.6166	1.8737
BnaC09g11080D	AP2-EREBP	42.6825	7.27562	2.5525
BnaC09g11380D	bHLH	36.3082	130.801	-1.849
BnaC09g13580D	HB	82.4144	8.46856	3.2827
BnaC09g13680D	WRKY	6.28981	30.309	-2.2687
BnaC09g17430D	SBP	156.42	76.7902	1.0264
BnaC09g19570D	PLATZ	11.7215	37.2578	-1.6684
BnaC09g19790D	HB	101.582	40.6998	1.3195
BnaC09g19820D	Jumonji	37.4565	138.841	-1.8901
BnaC09g20160D	HB	279.172	111.615	1.3226
BnaC09g21000D	NAC	0	12.1202	#NAME?
BnaC09g21560D	G2-like	0.276029	22.9084	-6.3749
BnaC09g22500D	HB	872.205	389.338	1.1636
BnaC09g29480D	bHLH	1.10156	14.6197	-3.7303
BnaC09g33920D	C3H	249.764	689.2	-1.4644
BnaC09g34140D	MYB	77.7567	22.3337	1.7997
BnaC09g35320D	Orphans	13.4807	1.99452	2.7568
BnaC09g35450D	ABI3VP1	225.878	104.638	1.1101
BnaC09g35510D	C2C2-Dof	419.27	94.4521	2.1502
BnaC09g37330D	Alfin-like	614.593	169.012	1.8625
BnaC09g37550D	MADS	697.744	316.005	1.1427
BnaC09g39260D	C3H	391.922	1600.39	-2.0298
BnaC09g40110D	MYB	1.90342	15.0874	-2.9867
BnaC09g40700D	NAC	17.3048	2.3464	2.8826
BnaC09g41980D	C2C2-CO-like	36.0005	3.1471	3.5159
BnaC09g43200D	NAC	90.7662	20.8234	2.1239
BnaC09g43350D	Sigma70-like	106.246	36.6984	1.5336
BnaC09g43860D	Tify	33.4772	841.482	-4.6517
BnaC09g44400D	SRS	236.981	41.1296	2.5265
BnaC09g45060D	MYB	71.0476	35.3656	1.0064
BnaC09g45380D	bZIP	121.708	55.7468	1.1265
BnaC09g46030D	AP2-EREBP	152.87	41.3867	1.8851
BnaC09g46670D	bZIP	63.4742	28.7607	1.1421
BnaC09g46870D	PHD	143.37	390.682	-1.4463
BnaC09g48870D	HB	62.7705	23.4355	1.4214
BnaC09g50810D	OFP	104.432	47.1624	1.1469
BnaC09g50990D	MYB	36.2129	183.113	-2.3382
BnaC09g52270D	GRAS	1225.21	436.398	1.4893
BnaC09g52310D	C2H2	88.7841	22.9822	1.9498
BnaC09g52800D	bHLH	3.54456	24.6384	-2.7972
BnaC09g53060D	GRAS	0	51.344	#NAME?
BnaC09g54340D	HB	848.27	388.529	1.1265
BnaCnng01170D	SET	217.9	476.419	-1.1286
BnaCnng01510D	NAC	516.626	138.25	1.9018
BnaCnng01710D	C2C2-Dof	45.0241	14.7211	1.6128
BnaCnng02510D	LOB	6.30836	35.6551	-2.4988
BnaCnng03740D	HB	446.261	120.116	1.8935
BnaCnng04010D	bZIP	35.8041	111.539	-1.6393
BnaCnng04850D	C2H2	2.15834	19.331	-3.1629
BnaCnng04980D	HSF	9.44992	34.5232	-1.8692
BnaCnng05200D	SBP	102.703	13.9621	2.8789
BnaCnng05590D	HB	286.54	945.739	-1.7227
BnaCnng06510D	CCAAT	51.8749	21.2785	1.2856
BnaCnng07450D	MADS	27.0032	219.652	-3.024
BnaCnng07880D	MADS	137.259	46.2656	1.5689
BnaCnng08060D	zf-HD	560.776	273.679	1.0349
BnaCnng09720D	AUX/IAA	54.5747	198.534	-1.8631
BnaCnng10130D	NAC	68.7568	9564.53	-7.12
BnaCnng11290D	HB	174.742	67.5147	1.372
BnaCnng12230D	MYB	18.0474	871.403	-5.5935
BnaCnng13150D	AUX/IAA	1834.45	5670.09	-1.628
BnaCnng13370D	MYB	5.66547	176.718	-4.9631
BnaCnng13680D	MYB	79.0495	28.1688	1.4887
BnaCnng14500D	LOB	10.1414	1052.23	-6.697
BnaCnng15140D	C2C2-Dof	197.365	87.026	1.1813
BnaCnng15670D	LOB	16.4444	2.02215	3.0236
BnaCnng16520D	MYB	234.736	98.1331	1.2582
BnaCnng17810D	Orphans	3.25605	20.0666	-2.6236
BnaCnng18000D	GeBP	56.7072	208.382	-1.8776
BnaCnng20560D	C3H	1.64242	19.437	-3.5649
BnaCnng20570D	C2H2	11.163	0.379515	4.8784
BnaCnng22930D	RB	230.212	106.676	1.1097
BnaCnng23770D	TCP	21.9272	5.67291	1.9506
BnaCnng23900D	Sigma70-like	667.736	227.055	1.5562
BnaCnng24780D	MYB	7.11278	45.0836	-2.6641
BnaCnng25190D	NAC	29.2923	61.07	-1.0599
BnaCnng26550D	G2-like	24.6411	4.45189	2.4686
BnaCnng27470D	AP2-EREBP	104.862	17.4004	2.5913
BnaCnng27640D	CPP	0.538304	15.073	-4.8074
BnaCnng28030D	MYB	448.134	18.0752	4.6318
BnaCnng28250D	MYB	0	9.14469	#NAME?
BnaCnng29230D	MADS	0	9.42726	#NAME?
BnaCnng29570D	bHLH	17.7276	3.32782	2.4133
BnaCnng30500D	NAC	176.023	10.3525	4.0877
BnaCnng35300D	Rcd1-like	8.69924	37.16	-2.0948
BnaCnng36880D	MADS	185.69	91.2958	1.0243
BnaCnng36980D	NAC	39.3576	15.0676	1.3852
BnaCnng37790D	AP2-EREBP	59.0062	28.1964	1.0654
BnaCnng38100D	AP2-EREBP	5.14444	85.4939	-4.0547
BnaCnng39690D	AP2-EREBP	995.992	404.799	1.2989
BnaCnng41320D	bZIP	120.063	250.819	-1.0629
BnaCnng44070D	C2H2	6.51083	0	Inf
BnaCnng44540D	MYB	41.7645	15.1703	1.461
BnaCnng46430D	Trihelix	43.4089	273.032	-2.653
BnaCnng50230D	GRF	45.3506	95.644	-1.0766
BnaCnng50350D	C3H	9.96456	0.842373	3.5643
BnaCnng50860D	SNF2	290.79	128.073	1.183
BnaCnng51440D	HB	344.936	137.087	1.3312
BnaCnng51540D	C2C2-Dof	95.206	35.6481	1.4172
BnaCnng51960D	MYB	34.1713	1137.9	-5.0574
BnaCnng52990D	G2-like	11.6319	1.23549	3.2349
BnaCnng53120D	C2H2	683.544	337.639	1.0176
BnaCnng53150D	C2C2-GATA	86.6824	31.867	1.4437
BnaCnng55820D	NAC	11.117	0.407151	4.7711
BnaCnng56320D	HSF	170.359	60.082	1.5036
BnaCnng56860D	C3H	517.449	210.378	1.2984
BnaCnng57010D	GRAS	452.479	168.916	1.4215
BnaCnng57860D	AUX/IAA	406.885	997.207	-1.2933
BnaCnng59200D	MYB	32.8049	182.84	-2.4786
BnaCnng59450D	AP2-EREBP	10.0304	0.407151	4.6227
BnaCnng60520D	AP2-EREBP	19.3265	62.2427	-1.6873
BnaCnng60770D	LOB	23.3227	4.81737	2.2754
BnaCnng61410D	C2C2-YABBY	143.548	14.2718	3.3303
BnaCnng61810D	C2C2-Dof	0.552058	177.323	-8.3273
BnaCnng62100D	C2C2-Dof	46.0338	12.1891	1.9171
BnaCnng62390D	ABI3VP1	380.441	61.9695	2.618
BnaCnng63870D	AUX/IAA	317.204	1177.78	-1.8926
BnaCnng64490D	HB	161.796	30.4183	2.4112
BnaCnng65670D	Tify	446.555	1300.46	-1.5421
BnaCnng65920D	PLATZ	385.252	81.0116	2.2496
BnaCnng66200D	bHLH	676.968	140.129	2.2723
BnaCnng66320D	bHLH	120.354	317.451	-1.3992
BnaCnng66730D	zf-HD	71.251	173.414	-1.2832
BnaCnng67350D	bZIP	165.591	364.302	-1.1375
BnaCnng67570D	MYB	63.0929	17.9475	1.8137
BnaCnng67690D	C2C2-GATA	141.565	61.5805	1.2009
BnaCnng67720D	HB	26.4502	5.91425	2.161
BnaCnng68370D	HB	33.3266	254.921	-2.9353
BnaCnng68450D	CCAAT	187.421	68.2501	1.4574
BnaCnng68630D	WRKY	395.749	170.363	1.216
BnaCnng69430D	C2C2-Dof	67.4269	8.75114	2.9458
BnaCnng70120D	HB	535.965	210.782	1.3464
BnaCnng71600D	GRAS	158.15	72.7256	1.1208
BnaCnng71740D	AP2-EREBP	360.077	166.078	1.1164
BnaCnng72050D	NAC	39.6679	13.708	1.533
BnaCnng72090D	AP2-EREBP	75.9352	19.0005	1.9987
BnaCnng72530D	C2C2-Dof	74.4943	33.0731	1.1715
BnaCnng73120D	AP2-EREBP	14.7575	2.78118	2.4077
BnaCnng73330D	HB	154.74	10.8154	3.8387
BnaCnng73930D	AP2-EREBP	44.4698	10.2779	2.1133
BnaCnng74320D	C2C2-Dof	53.7124	155.553	-1.5341
BnaCnng78420D	LFY	0	15.4186	#NAME?
BnaUnng00200D	GRAS	491.371	218.711	1.1678
BnaUnng01050D	HSF	3.27109	135.245	-5.3697
BnaUnng03970D	bZIP	71.7036	191.785	-1.4194
BnaUnng05090D	MADS	22.9667	0.828337	4.7932
