# Supplementary material for: Transcriptomic and Proteomic Analysis of Shaan2A Cytoplasmic Male Sterility and Its Maintainer Line in Brassica napus
Source: Front Plant Sci. 2019 Mar 4;10:252. doi: 10.3389/fpls.2019.00252 (PMC6409359; doi:10.3389/fpls.2019.00252)
Supplement: TABLE S7 — Expression levels of genes related to early anther differentiation at the YB stage. [file Table_7.XLSX]

## Sheet: sheet1
Gene ID	Ath_ID	Annotation	readcount_Shaan2A_YB	readcount_Shaan2B_YB	log2FoldChange	significant
BnaA01g09760D	AT4G18960.1	AGAMOUS (AG)	327.076	363.533	-0.15246	FALSE
BnaA03g43820D	AT4G18960.1	AGAMOUS (AG)	70.1641	109.638	-0.64394	FALSE
BnaC03g62970D	AT4G18960.1	AGAMOUS (AG)	339.673	433.339	-0.35135	FALSE
BnaA01g16350D	AT4G27330.1	SPOROCYTELESS (SPL)	48.558	319.97	-2.7202	TRUE
BnaA03g58770D	AT4G27330.1	SPOROCYTELESS (SPL)	17.5652	11.6549	0.59179	FALSE
BnaC01g19500D	AT4G27330.1	SPOROCYTELESS (SPL)	48.3493	305.752	-2.6608	TRUE
BnaC07g40830D	AT4G27330.1	SPOROCYTELESS (SPL)	179.154	76.1277	1.2347	TRUE
BnaC05g00110D	AT1G02065.1	squamosa promoter binding protein-like 8 (SPL8)	334.492	343.923	-0.040115	FALSE
BnaA10g00110D	AT1G02065.1	squamosa promoter binding protein-like 8 (SPL8)	1279.44	1209.87	0.080659	FALSE
BnaC05g00120D	AT1G02065.1	squamosa promoter binding protein-like 8 (SPL8)	121.527	146.519	-0.26981	FALSE
BnaCnng09040D	AT1G02065.1	squamosa promoter binding protein-like 8 (SPL8)	1923.67	1669.88	0.20412	FALSE
BnaA10g23720D	AT5G07280.1	EXCESS MICROSPOROCYTES1 (EMS1)	364.368	813.636	-1.159	TRUE
BnaC09g48450D	AT5G07280.1	EXCESS MICROSPOROCYTES1 (EMS1)	437.569	1112.42	-1.3461	TRUE
BnaA01g14340D	AT4G24972.1	TAPETUM DETERMINANT 1 (TPD1)	78.7812	71.0571	0.14887	FALSE
BnaC01g16830D	AT4G24972.1	TAPETUM DETERMINANT 1 (TPD1)	65.5967	62.3964	0.072162	FALSE
BnaA07g29610D	AT1G71830.1	somatic embryogenesis receptor-like kinase 1 (SERK1)	324.444	377.537	-0.21865	FALSE
BnaC06g32810D	AT1G71830.1	somatic embryogenesis receptor-like kinase 1 (SERK1)	284.557	372.739	-0.38945	FALSE
BnaC05g31820D	AT1G34210.1	somatic embryogenesis receptor-like kinase 2 (SERK2)	0	0	NA	NA
BnaC09g25020D	AT1G34210.1	somatic embryogenesis receptor-like kinase 2 (SERK2)	0.360946	0	Inf	FALSE
BnaCnng13280D	AT5G65700.2	BARELY ANY MERISTEM 1 (BAM1)	3242.74	2629.46	0.30245	FALSE
BnaA06g24650D	AT5G65700.2	BARELY ANY MERISTEM 1 (BAM1)	4192.06	3320.47	0.33627	FALSE
BnaA03g40550D	AT3G49670.1	BARELY ANY MERISTEM 2 (BAM2)	171.435	477.773	-1.4787	TRUE
BnaC07g31500D	AT3G49670.1	BARELY ANY MERISTEM 2 (BAM2)	1616.23	1418.19	0.18858	FALSE
BnaA06g18440D	AT3G45640.1	mitogen-activated protein kinase 3 (MPK3)	352.033	386.309	-0.13405	FALSE
BnaC03g55440D	AT3G45640.1	mitogen-activated protein kinase 3 (MPK3)	224.396	290.8	-0.37398	FALSE
BnaA03g20470D	AT2G43790.1	MAP kinase 6 (MPK6)	241.732	210.308	0.2009	FALSE
BnaA05g03550D	AT2G43790.1	MAP kinase 6 (MPK6)	314.751	293.676	0.099988	FALSE
BnaA09g38010D	AT2G43790.1	MAP kinase 6 (MPK6)	0	0	NA	NA
BnaC03g24480D	AT2G43790.1	MAP kinase 6 (MPK6)	501.385	497.503	0.011214	FALSE
BnaC03g24500D	AT2G43790.1	MAP kinase 6 (MPK6)	0	1.41591	#NAME?	FALSE
BnaC04g03080D	AT2G43790.1	MAP kinase 6 (MPK6)	319.177	254.538	0.32648	FALSE
BnaC08g29970D	AT2G43790.1	MAP kinase 6 (MPK6)	0	0.353978	#NAME?	FALSE
BnaA09g40540D	AT2G26330.1	ERECTA (ER)	2653.35	1953.93	0.44144	TRUE
BnaC08g32980D	AT2G26330.1	ERECTA (ER)	2292.56	1816.47	0.33583	FALSE
BnaC08g33020D	AT2G26330.1	ERECTA (ER)	4.89909	4.20903	0.21903	FALSE
BnaA06g21690D	AT5G62230.1	ERECTA-like 1 (ERL1)	618.343	769.874	-0.31622	FALSE
BnaC03g51830D	AT5G62230.1	ERECTA-like 1 (ERL1)	445.623	535.014	-0.26375	FALSE
BnaA10g23620D	AT5G07180.1	ERECTA-like 2 (ERL2)	1335.8	1008.88	0.40496	TRUE
BnaC09g48340D	AT5G07180.1	ERECTA-like 2 (ERL2)	1155.1	925.784	0.31927	FALSE
BnaA03g27200D	AT3G02000.1	ROXY1	29.0636	16.9384	0.77891	FALSE
BnaC03g32200D	AT3G02000.1	ROXY1	44.4067	28.0384	0.66337	FALSE
BnaA02g01990D	AT5G14070.1	ROXY2	5.58549	146.792	-4.7159	TRUE
BnaA03g04700D	AT5G14070.1	ROXY2	27.3064	101.447	-1.8934	TRUE
BnaA10g19580D	AT5G14070.1	ROXY2	1.39495	2.25075	-0.69019	FALSE
BnaC02g05130D	AT5G14070.1	ROXY2	0	0	NA	NA
BnaC03g06240D	AT5G14070.1	ROXY2	0	0	NA	NA
BnaC09g54660D	AT5G14070.1	ROXY2	2.11684	5.10771	-1.2708	FALSE
BnaAnng24260D	AT4G21330.1	DYSFUNCTIONAL TAPETUM 1 (DYT1)	0	325.612	#NAME?	TRUE
BnaC01g12730D	AT4G21330.1	DYSFUNCTIONAL TAPETUM 1 (DYT1)	1.03401	226.8	-7.777	TRUE
BnaC03g64200D	AT4G21330.1	DYSFUNCTIONAL TAPETUM 1 (DYT1)	0	37.0524	#NAME?	TRUE
BnaA05g27620D	AT3G11440.1	myb domain protein 65 (MYB65)	358.28	864.781	-1.2712	TRUE
BnaAnng29990D	AT3G11440.1	myb domain protein 65 (MYB65)	31.1317	79.4095	-1.3509	TRUE
BnaAnng40310D	AT3G11440.1	myb domain protein 65 (MYB65)	19.9967	29.4243	-0.55724	FALSE
BnaCnng31260D	AT3G11440.1	myb domain protein 65 (MYB65)	10.8722	18.3535	-0.75541	FALSE
BnaCnng49390D	AT3G11440.1	myb domain protein 65 (MYB65)	97.4611	195.869	-1.007	TRUE
BnaA10g14090D	AT5G22260.1	male sterility 1 (MS1)	0	515.791	#NAME?	TRUE
BnaC05g37900D	AT5G22260.1	male sterility 1 (MS1)	0	505.016	#NAME?	TRUE
BnaA03g39400D	AT2G16910.1	ABORTED MICROSPORES (AMS)	0.360946	2962.42	-13.003	TRUE
BnaA07g03340D	AT2G16910.1	ABORTED MICROSPORES (AMS)	3.54984	3386.31	-9.8977	TRUE
BnaC03g46740D	AT2G16910.1	ABORTED MICROSPORES (AMS)	1.80473	2316.11	-10.326	TRUE
BnaC07g05950D	AT2G16910.1	ABORTED MICROSPORES (AMS)	1.06382	4109.09	-11.915	TRUE
BnaA07g04320D	AT2G06200	growth-regulating factor 6 (GRF6)	95.6581	75.989	0.3321	FALSE
BnaCnng68330D	AT2G06200	growth-regulating factor 6 (GRF6)	36.4703	36.8279	-0.014074	FALSE
BnaA03g23060D	AT2G22840	growth-regulating factor 1 (GRF1)	372.432	297.662	0.3233	FALSE
BnaC03g27210D	AT2G22840	growth-regulating factor 1 (GRF1)	154.234	123.528	0.32029	FALSE
BnaC03g27220D	AT2G22840	growth-regulating factor 1 (GRF1)	388.242	311.688	0.31685	FALSE
BnaA03g16700D	AT2G36400	growth-regulating factor 3 (GRF3)	85.157	68.4081	0.31596	FALSE
BnaA05g07850D	AT2G36400	growth-regulating factor 3 (GRF3)	57.0641	52.4873	0.12062	FALSE
BnaC04g08880D	AT2G36400	growth-regulating factor 3 (GRF3)	225.683	170.216	0.40693	FALSE
BnaA04g26220D	AT2G45480	growth-regulating factor 9 (GRF9)	218.47	190.18	0.20007	FALSE
BnaC04g50230D	AT2G45480	growth-regulating factor 9 (GRF9)	174.093	171.42	0.022323	FALSE
BnaA01g29750D	AT3G13960	growth-regulating factor 5 (GRF5)	23.4248	30.6573	-0.38819	FALSE
BnaA03g33180D	AT3G13960	growth-regulating factor 5 (GRF5)	134.308	110.71	0.27875	FALSE
BnaA05g25480D	AT3G13960	growth-regulating factor 5 (GRF5)	1260.76	1046.58	0.26861	FALSE
BnaC03g38250D	AT3G13960	growth-regulating factor 5 (GRF5)	20.6755	25.7058	-0.31417	FALSE
BnaC08g28950D	AT3G13960	growth-regulating factor 5 (GRF5)	40.4738	50.9842	-0.33306	FALSE
BnaCnng28460D	AT3G13960	growth-regulating factor 5 (GRF5)	2.45366	0.6772	1.8573	FALSE
BnaA04g05130D	AT3G52910	growth-regulating factor 4 (GRF4)	0.360946	1.46	-2.0161	FALSE
BnaA07g15850D	AT3G52910	growth-regulating factor 4 (GRF4)	38.3498	31.1983	0.29775	FALSE
BnaA09g33270D	AT3G52910	growth-regulating factor 4 (GRF4)	286.41	239.695	0.25688	FALSE
BnaAnng07360D	AT3G52910	growth-regulating factor 4 (GRF4)	415.771	315.168	0.39967	FALSE
BnaC03g20100D	AT3G52910	growth-regulating factor 4 (GRF4)	54.7627	37.1462	0.55998	FALSE
BnaC06g14240D	AT3G52910	growth-regulating factor 4 (GRF4)	6.4025	9.71401	-0.60143	FALSE
BnaC08g24080D	AT3G52910	growth-regulating factor 4 (GRF4)	192.568	163.398	0.23697	FALSE
BnaCnng50230D	AT3G52910	growth-regulating factor 4 (GRF4)	70.0849	79.1138	-0.17483	FALSE
BnaA03g46480D	AT4G24150	growth-regulating factor 8 (GRF8)	225.201	142.321	0.66206	TRUE
BnaC01g15970D	AT4G24150	growth-regulating factor 8 (GRF8)	48.3036	58.7589	-0.28268	FALSE
BnaC07g38750D	AT4G24150	growth-regulating factor 8 (GRF8)	106.169	58.4795	0.86037	FALSE
BnaCnng77670D	AT4G24150	growth-regulating factor 8 (GRF8)	32.0711	26.5468	0.27273	FALSE
BnaA01g00300D	AT4G37740	growth-regulating factor 2 (GRF2)	274.822	169.108	0.70055	TRUE
BnaA03g54290D	AT4G37740	growth-regulating factor 2 (GRF2)	74.0392	64.8455	0.19128	FALSE
BnaA03g54950D	AT4G37740	growth-regulating factor 2 (GRF2)	4.29331	12.0073	-1.4838	FALSE
BnaA08g30080D	AT4G37740	growth-regulating factor 2 (GRF2)	1.44379	0.646444	1.1593	FALSE
BnaC01g01310D	AT4G37740	growth-regulating factor 2 (GRF2)	191.697	133.213	0.52509	FALSE
BnaC07g46760D	AT4G37740	growth-regulating factor 2 (GRF2)	436.737	301.167	0.5362	TRUE
BnaA02g10150D	AT5G53660	growth-regulating factor 7 (GRF7)	273.914	160.115	0.77461	TRUE
BnaC02g44780D	AT5G53660	growth-regulating factor 7 (GRF7)	503.634	248.147	1.0212	TRUE
BnaA02g31040D	AT5G28640	GRF1-interacting factor 1 (GIF1)	218.202	218.813	-0.0040312	FALSE
BnaA06g29190D	AT5G28640	GRF1-interacting factor 1 (GIF1)	241.623	186.664	0.37232	FALSE
BnaA09g03450D	AT5G28640	GRF1-interacting factor 1 (GIF1)	111.149	71.2271	0.642	FALSE
BnaC02g39370D	AT5G28640	GRF1-interacting factor 1 (GIF1)	310.964	243.753	0.35133	FALSE
BnaC09g02740D	AT5G28640	GRF1-interacting factor 1 (GIF1)	7.3763	2.98151	1.3069	FALSE
BnaA09g51550D	AT1G01160	GRF1-interacting factor 2 (GIF2)	500.47	520.065	-0.05541	FALSE
BnaA10g00680D	AT1G01160	GRF1-interacting factor 2 (GIF2)	150.19	162.872	-0.11695	FALSE
BnaC03g76860D	AT1G01160	GRF1-interacting factor 2 (GIF2)	20.5023	4.4738	2.1962	FALSE
BnaC05g00750D	AT1G01160	GRF1-interacting factor 2 (GIF2)	87.0037	85.9025	0.018378	FALSE
BnaCnng08550D	AT1G01160	GRF1-interacting factor 2 (GIF2)	407.142	427.936	-0.071861	FALSE
BnaA06g05600D	AT1G09700	HYPONASTIC LEAVES 1 (HYL1)	111.631	187.374	-0.74718	TRUE
BnaA08g26200D	AT1G09700	HYPONASTIC LEAVES 1 (HYL1)	48.1596	59.5344	-0.3059	FALSE
BnaC05g07140D	AT1G09700	HYPONASTIC LEAVES 1 (HYL1)	134.53	158.001	-0.23201	FALSE
BnaC08g13800D	AT1G09700	HYPONASTIC LEAVES 1 (HYL1)	179.376	205.702	-0.19757	FALSE
